# Supplementary material for: Identification of key genes and upstream regulators in ischemic stroke
Source: Brain Behav. 2019 Jun 6;9(7):e01319. doi: 10.1002/brb3.1319 (PMC6625467; doi:10.1002/brb3.1319)
Supplement: Supplementary file 1 [file BRB3-9-e01319-s001.xlsx]

## Sheet: DEgene-result
ID	Symbol	Combined.ES	P.Value	FDR	UpDown
118429	ANTXR2	1.57378	7.93922e-10	4.33148e-06	Up
5997	RGS2	1.51892	1.88728e-09	4.33148e-06	Up
84898	PLXDC2	1.51448	1.82371e-09	4.33148e-06	Up
4082	MARCKS	1.42336	2.42434e-09	4.33148e-06	Up
728	C5AR1	1.42035	2.22848e-09	4.33148e-06	Up
25909	AHCTF1	1.34913	2.5473e-09	4.33148e-06	Up
1843	DUSP1	1.31309	1.70652e-09	4.33148e-06	Up
3399	ID3	-1.41974	8.42379e-10	4.33148e-06	Down
3384	ICAM2	-1.32659	2.17558e-09	4.33148e-06	Down
79077	DCTPP1	-1.36213	2.58026e-09	4.33148e-06	Down
136319	MTPN	1.42098	4.20753e-09	6.02386e-06	Up
8270	LAGE3	-1.31394	4.30609e-09	6.02386e-06	Down
8349	HIST2H2BE	1.30721	8.93541e-09	1.07142e-05	Up
329	BIRC2	1.28737	1.11722e-08	1.1922e-05	Up
1677	DFFB	-1.32119	1.13631e-08	1.1922e-05	Down
383	ARG1	1.28335	1.3588e-08	1.32792e-05	Up
6583	SLC22A4	1.2717	1.42387e-08	1.32792e-05	Up
6840	SVIL	1.38645	1.62464e-08	1.43541e-05	Up
7693	ZNF134	-1.26287	2.4643e-08	2.0514e-05	Down
10838	ZNF275	-1.22866	2.56624e-08	2.0514e-05	Down
6515	SLC2A3	1.24443	2.83158e-08	2.11236e-05	Up
10450	PPIE	-1.22151	2.89417e-08	2.11236e-05	Down
353	APRT	-1.25353	4.45099e-08	2.96436e-05	Down
128240	APOA1BP	-1.23072	4.68939e-08	2.96436e-05	Down
80194	TMEM134	-1.21852	4.76784e-08	2.96436e-05	Down
4084	MXD1	1.20164	5.28798e-08	3.17033e-05	Up
9043	SPAG9	1.2587	5.76816e-08	3.22767e-05	Up
10970	CKAP4	1.25531	5.63364e-08	3.22767e-05	Up
26048	ZNF500	-1.1792	6.41736e-08	3.3762e-05	Down
124961	ZFP3	-1.18108	6.43583e-08	3.3762e-05	Down
2353	FOS	1.16622	6.96444e-08	3.43859e-05	Up
26152	ZNF337	-1.2429	6.84285e-08	3.43859e-05	Down
64708	COPS7B	-1.18894	7.98451e-08	3.64803e-05	Down
8815	BANF1	-1.15376	8.04058e-08	3.64803e-05	Down
25804	LSM4	-1.16234	8.98767e-08	3.97042e-05	Down
8666	EIF3G	-1.1536	1.01158e-07	4.29511e-05	Down
4728	NDUFS8	-1.16565	1.02344e-07	4.29511e-05	Down
6386	SDCBP	1.23262	1.10938e-07	4.54223e-05	Up
133	ADM	1.15978	1.27244e-07	4.85463e-05	Up
23016	EXOSC7	-1.16473	1.21766e-07	4.85463e-05	Down
192286	HIGD2A	-1.17081	1.26766e-07	4.85463e-05	Down
51596	CUTA	-1.19907	1.40029e-07	5.17251e-05	Down
4809	SNU13	-1.17232	1.41738e-07	5.17251e-05	Down
57178	ZMIZ1	1.19618	1.55522e-07	5.32806e-05	Up
4311	MME	1.14119	1.52483e-07	5.32806e-05	Up
10875	FGL2	1.24066	1.92367e-07	6.40342e-05	Up
4253	CTAGE5	1.11513	1.98355e-07	6.40342e-05	Up
84798	C19orf48	-1.24374	1.96784e-07	6.40342e-05	Down
85450	ITPRIP	1.17089	2.27453e-07	6.82738e-05	Up
8660	IRS2	1.11733	2.20456e-07	6.82738e-05	Up
50615	IL21R	-1.14064	2.24167e-07	6.82738e-05	Down
51399	TRAPPC4	-1.10922	2.27756e-07	6.82738e-05	Down
4783	NFIL3	1.13692	2.32501e-07	6.84737e-05	Up
134957	STXBP5	1.13079	2.39271e-07	6.92525e-05	Up
1604	CD55	1.128	2.58756e-07	7.23955e-05	Up
91574	C12orf65	-1.10181	2.55106e-07	7.23955e-05	Down
79891	ZNF671	-1.12381	2.92986e-07	8.06288e-05	Down
64949	MRPS26	-1.13742	3.14444e-07	8.51384e-05	Down
54861	SNRK	1.13219	3.63992e-07	9.41775e-05	Up
6183	MRPS12	-1.07806	3.55023e-07	9.41775e-05	Down
9139	CBFA2T2	-1.09711	3.64659e-07	9.41775e-05	Down
55681	SCYL2	1.1231	3.88421e-07	9.73197e-05	Up
29928	TIMM22	-1.13516	3.82711e-07	9.73197e-05	Down
55268	ECHDC2	-1.13001	4.00929e-07	9.89763e-05	Down
23404	EXOSC2	-1.09772	4.11695e-07	0.000100161	Down
4723	NDUFV1	-1.08533	4.22747e-07	0.000101381	Down
5724	PTAFR	1.13619	4.38162e-07	0.000102159	Up
203328	SUSD3	-1.18662	4.32514e-07	0.000102159	Down
55340	GIMAP5	-1.11729	4.55991e-07	0.000104859	Down
56915	EXOSC5	-1.08954	4.94132e-07	0.000112094	Down
51075	TMX2	-1.06238	5.31612e-07	0.000118989	Down
1806	DPYD	1.13645	5.67675e-07	0.000125389	Up
55529	TMEM55A	1.13218	5.75437e-07	0.000125453	Up
51108	METTL9	1.13111	5.83864e-07	0.000125658	Up
51035	UBXN1	-1.07373	6.02422e-07	0.000127662	Down
55250	ELP2	-1.12029	6.08384e-07	0.000127662	Down
7374	UNG	-1.07721	6.23559e-07	0.000129231	Down
2114	ETS2	1.10336	7.35849e-07	0.000131393	Up
56261	GPCPD1	1.09549	6.71157e-07	0.000131393	Up
604	BCL6	1.08691	7.36556e-07	0.000131393	Up
51251	NT5C3A	1.08089	7.27746e-07	0.000131393	Up
114044	MCM3AP-AS1	-1.10065	6.62891e-07	0.000131393	Down
84277	DNAJC30	-1.11254	6.73344e-07	0.000131393	Down
2841	GPR18	-1.09837	6.91313e-07	0.000131393	Down
2014	EMP3	-1.04686	7.13271e-07	0.000131393	Down
9049	AIP	-1.05242	7.16373e-07	0.000131393	Down
114049	WBSCR22	-1.0957	7.19439e-07	0.000131393	Down
57505	AARS2	-1.04719	7.2667e-07	0.000131393	Down
4820	NKTR	-1.06734	7.43131e-07	0.000131393	Down
79796	ALG9	-1.10869	7.43571e-07	0.000131393	Down
90121	TSR2	-1.10298	7.95109e-07	0.000139036	Down
4318	MMP9	1.08219	8.28572e-07	0.000143394	Up
10494	STK25	-1.0531	8.80539e-07	0.000150833	Down
121642	ALKBH2	-1.06155	9.91648e-07	0.000166811	Down
474344	GIMAP6	-1.08277	9.93692e-07	0.000166811	Down
9332	CD163	1.13949	1.04135e-06	0.000173081	Up
9159	PCSK7	-1.06258	1.06168e-06	0.00017473	Down
79744	ZNF419	-1.10051	1.10135e-06	0.000179499	Down
79810	PTCD2	-1.02949	1.13204e-06	0.000182727	Down
9780	PIEZO1	-1.06283	1.15087e-06	0.000183997	Down
284406	ZFP82	-1.03958	1.21215e-06	0.000191965	Down
80223	RAB11FIP1	1.04991	1.26141e-06	0.000192503	Up
5990	RFX2	1.04066	1.25013e-06	0.000192503	Up
55011	PIH1D1	-1.03498	1.22794e-06	0.000192503	Down
55795	PCID2	-1.02888	1.26097e-06	0.000192503	Down
9958	USP15	1.07242	1.29247e-06	0.000195465	Up
5743	PTGS2	1.02509	1.31316e-06	0.000196821	Up
10184	LHFPL2	1.12293	1.34353e-06	0.000199591	Up
338339	CLEC4D	1.06383	1.42724e-06	0.000203509	Up
10067	SCAMP3	-1.02465	1.38203e-06	0.000203509	Down
4054	LTBP3	-1.10222	1.39686e-06	0.000203509	Down
6634	SNRPD3	-1.01251	1.41894e-06	0.000203509	Down
740	MRPL49	-1.0804	1.44263e-06	0.000203509	Down
1994	ELAVL1	-1.02556	1.44264e-06	0.000203509	Down
5790	PTPRCAP	-1.05966	1.56461e-06	0.000218875	Down
10221	TRIB1	1.03413	1.58632e-06	0.000219085	Up
3587	IL10RA	-1.0479	1.59221e-06	0.000219085	Down
10404	CPQ	1.06147	1.61868e-06	0.000220917	Up
4358	MPV17	-1.03768	1.63547e-06	0.000221408	Down
56993	TOMM22	-1.01543	1.67831e-06	0.000225192	Down
1155	TBCB	-1.0281	1.69025e-06	0.000225192	Down
79143	MBOAT7	1.04909	1.74501e-06	0.000228856	Up
6303	SAT1	1.0426	1.73236e-06	0.000228856	Up
5142	PDE4B	1.03291	1.82115e-06	0.00023699	Up
1112	FOXN3	1.06749	1.90418e-06	0.000242162	Up
9846	GAB2	1.05022	1.90324e-06	0.000242162	Up
79176	FBXL15	-1.02862	1.91883e-06	0.000242191	Down
2162	F13A1	1.01152	2.00007e-06	0.000250561	Up
10135	NAMPT	1.01654	2.11239e-06	0.00026074	Up
197370	NSMCE1	-1.0634	2.16185e-06	0.000263471	Down
80304	C2orf44	-1.02147	2.1659e-06	0.000263471	Down
1831	TSC22D3	1.05608	2.21041e-06	0.000266951	Up
10436	EMG1	-1.00203	2.24183e-06	0.000267005	Down
4501	MT1X	-1.03822	2.24267e-06	0.000267005	Down
1019	CDK4	-1.02078	2.37258e-06	0.000276587	Down
51322	WAC	1.08962	2.43166e-06	0.000279591	Up
641649	TMEM91	1.00692	2.42851e-06	0.000279591	Up
10608	MXD4	-0.99718	2.45006e-06	0.00027979	Down
762	CA4	1.00765	2.50165e-06	0.000281847	Up
5300	PIN1	-1.01894	2.52423e-06	0.000282495	Down
8337	HIST2H2AA3	1.02046	2.63056e-06	0.000291819	Up
6894	TARBP1	-1.04424	2.64231e-06	0.000291819	Down
11285	B4GALT7	-1.0156	2.73496e-06	0.000298579	Down
79673	ZNF329	-1.07649	2.7391e-06	0.000298579	Down
22978	NT5C2	1.08238	2.86328e-06	0.000308115	Up
26589	MRPL46	-0.982712	3.14649e-06	0.000334305	Down
9334	B4GALT5	1.04445	3.2176e-06	0.000337743	Up
118987	PDZD8	1.00406	3.21909e-06	0.000337743	Up
30815	ST6GALNAC6	-1.07297	3.24647e-06	0.0003385	Down
1854	DUT	-1.02176	3.29809e-06	0.000341759	Down
79901	CYBRD1	1.0728	3.4255e-06	0.000348508	Up
2824	GPM6B	-0.977724	3.51014e-06	0.000352808	Down
9557	CHD1L	-1.01672	3.51028e-06	0.000352808	Down
6638	SNRPN	-1.02032	3.53082e-06	0.000352808	Down
54958	TMEM160	-0.981806	3.59232e-06	0.000354731	Down
2309	FOXO3	0.970795	3.63897e-06	0.000355159	Up
26253	CLEC4E	0.984672	3.70515e-06	0.000359528	Up
9361	LONP1	-0.975169	3.87182e-06	0.000373542	Down
84287	ZDHHC16	-0.976525	4.09604e-06	0.000390683	Down
9314	KLF4	0.972512	4.263e-06	0.000404311	Up
84319	CMSS1	-1.02603	4.51619e-06	0.00042366	Down
10455	ECI2	-0.98933	4.53667e-06	0.00042366	Down
115509	ZNF689	-0.959171	4.59582e-06	0.00042366	Down
7327	UBE2G2	-1.03732	4.59701e-06	0.00042366	Down
51021	MRPS16	-0.957038	4.60113e-06	0.00042366	Down
125988	C19orf70	-0.966416	4.67135e-06	0.000426185	Down
7454	WAS	1.01257	4.72242e-06	0.000428515	Up
57515	SERINC1	1.00229	4.85207e-06	0.000432006	Up
7099	TLR4	0.991934	4.84498e-06	0.000432006	Up
146198	ZFP90	-0.969226	4.80038e-06	0.000432006	Down
56983	POGLUT1	-0.957926	4.86383e-06	0.000432006	Down
8560	DEGS1	1.00648	4.89279e-06	0.000432291	Up
81631	MAP1LC3B	0.964361	5.00457e-06	0.000437708	Up
90075	ZNF30	-0.993396	5.03232e-06	0.000437708	Down
5782	PTPN12	0.970285	5.09472e-06	0.000439009	Up
55127	HEATR1	-1.01849	5.09959e-06	0.000439009	Down
728294	D2HGDH	-0.973291	5.25195e-06	0.000447988	Down
25776	CBY1	-0.974009	5.25726e-06	0.000447988	Down
4644	MYO5A	1.04253	5.53117e-06	0.000464259	Up
5534	PPP3R1	1.02266	5.51607e-06	0.000464259	Up
54939	COMMD4	-0.946766	5.66143e-06	0.000469641	Down
64975	MRPL41	-0.997069	5.68256e-06	0.000469641	Down
28951	TRIB2	-0.988653	5.7072e-06	0.000469641	Down
139818	DOCK11	0.983818	5.92117e-06	0.000480187	Up
55182	RNF220	-1.02019	5.87111e-06	0.000480187	Down
5245	PHB	-0.951009	5.894e-06	0.000480187	Down
146857	SLFN13	-0.967256	5.97419e-06	0.000482157	Down
51106	TFB1M	-0.982546	6.20014e-06	0.000495627	Down
7027	TFDP1	0.946015	6.31544e-06	0.000502451	Up
366	AQP9	1.00472	6.49185e-06	0.00051405	Up
3978	LIG1	-1.02809	6.54057e-06	0.000515477	Down
116362	RBP7	1.02449	6.82101e-06	0.000529023	Up
1647	GADD45A	0.949152	6.90154e-06	0.000529023	Up
79726	WDR59	-0.949557	6.81573e-06	0.000529023	Down
90594	ZNF439	-0.971417	6.88985e-06	0.000529023	Down
57616	TSHZ3	1.00673	7.02952e-06	0.000536384	Up
5214	PFKP	-0.994105	7.1023e-06	0.000538368	Down
221443	OARD1	-0.952715	7.11965e-06	0.000538368	Down
7850	IL1R2	0.949028	7.23202e-06	0.00054381	Up
51646	YPEL5	0.938703	7.25641e-06	0.00054381	Up
84925	DIRC2	1.01909	7.36487e-06	0.000547054	Up
7439	BEST1	0.972654	7.35653e-06	0.000547054	Up
9592	IER2	0.933112	7.50352e-06	0.000554897	Up
25932	CLIC4	0.958502	7.62879e-06	0.000559233	Up
10263	CDK2AP2	-0.94116	7.62467e-06	0.000559233	Down
221037	JMJD1C	0.939622	7.7771e-06	0.000567627	Up
26031	OSBPL3	-0.966883	7.81458e-06	0.000567893	Down
93627	TBCK	-0.935629	7.95036e-06	0.000575271	Down
5860	QDPR	-0.939079	8.05091e-06	0.000580046	Down
131616	TMEM42	-0.96167	8.16452e-06	0.000585717	Down
58191	CXCL16	0.976916	8.23185e-06	0.000588035	Up
3953	LEPR	0.932819	8.31152e-06	0.00059121	Up
23483	TGDS	-0.943402	8.49324e-06	0.000601586	Down
64981	MRPL34	-0.960639	8.57786e-06	0.000605027	Down
83861	RSPH3	0.932518	8.70272e-06	0.000611266	Up
84874	ZNF514	-0.960763	8.74081e-06	0.000611383	Down
28958	COA3	-0.924277	9.01995e-06	0.000626332	Down
55651	NHP2	-0.980326	9.02915e-06	0.000626332	Down
254065	BRWD3	0.925812	9.07953e-06	0.000627235	Up
414328	IDNK	-0.946261	9.24858e-06	0.000636295	Down
57142	RTN4	0.980196	9.30534e-06	0.000637587	Up
9748	SLK	0.936976	9.40247e-06	0.000641623	Up
55766	H2AFJ	0.967874	9.47281e-06	0.000643806	Up
84545	MRPL43	-0.958193	9.53588e-06	0.000645479	Down
81618	ITM2C	-0.930021	9.65066e-06	0.000650625	Down
57161	PELI2	1.00875	9.722e-06	0.000652813	Up
55506	H2AFY2	-0.932143	9.80874e-06	0.000654025	Down
51601	LIPT1	-0.937108	9.86223e-06	0.000654025	Down
51647	FAM96B	-0.929616	9.8959e-06	0.000654025	Down
65990	FAM173A	-0.924575	1.04038e-05	0.000682222	Down
3376	IARS	-0.948161	1.0463e-05	0.000683435	Down
9214	FCMR	-0.978374	1.05555e-05	0.000686803	Down
91801	ALKBH8	-0.928493	1.0686e-05	0.000692612	Down
246243	RNASEH1	-0.954229	1.07623e-05	0.00069487	Down
285331	CCDC66	-0.981496	1.0934e-05	0.000703253	Down
285367	RPUSD3	-0.931739	1.10129e-05	0.000705625	Down
23587	ELP5	-0.917601	1.11841e-05	0.00071387	Down
1052	CEBPD	0.967275	1.13727e-05	0.000723156	Up
91875	TTC5	-0.913921	1.14319e-05	0.000724178	Down
1776	DNASE1L3	-0.917452	1.15706e-05	0.00073021	Down
54606	DDX56	-0.949087	1.17198e-05	0.000734637	Down
84681	HINT2	-0.929084	1.17653e-05	0.000734637	Down
57185	NIPAL3	-0.96043	1.17966e-05	0.000734637	Down
56922	MCCC1	-0.946034	1.19272e-05	0.000736108	Down
8799	PEX11B	-0.922344	1.20679e-05	0.000742067	Down
3703	STT3A	-0.912945	1.23034e-05	0.000753786	Down
7127	TNFAIP2	0.964215	1.24081e-05	0.000754694	Up
2057	EPOR	0.910908	1.25029e-05	0.000757709	Up
29940	DSE	0.96691	1.26341e-05	0.000762912	Up
2882	GPX7	-0.970705	1.28778e-05	0.000774836	Down
51690	LSM7	-0.91365	1.2967e-05	0.000777417	Down
10780	ZNF234	-0.911617	1.3091e-05	0.000782057	Down
55571	CNOT11	-0.908916	1.32656e-05	0.000789682	Down
51013	EXOSC1	-0.905851	1.35195e-05	0.000801948	Down
128869	PIGU	-0.907092	1.36751e-05	0.00080293	Down
51367	POP5	-0.916668	1.37198e-05	0.00080293	Down
51116	MRPS2	-0.925876	1.37273e-05	0.00080293	Down
55356	SLC22A15	0.975544	1.38375e-05	0.000806561	Up
79887	PLBD1	0.974289	1.39032e-05	0.000807589	Up
51277	DNAJC27	-0.924096	1.39696e-05	0.000808648	Down
27346	TMEM97	-0.934013	1.44709e-05	0.000834785	Down
4149	MAX	0.930222	1.45626e-05	0.000835615	Up
29104	N6AMT1	-0.90793	1.46094e-05	0.000835615	Down
79037	PVRIG	-0.960845	1.46764e-05	0.000835615	Down
10743	RAI1	-0.953359	1.46844e-05	0.000835615	Down
8972	MGAM	0.94355	1.52023e-05	0.000859011	Up
80755	AARSD1	-0.912495	1.51849e-05	0.000859011	Down
6209	RPS15	-0.942111	1.5249e-05	0.000859011	Down
144233	BCDIN3D	-0.903996	1.5725e-05	0.00088014	Down
79064	TMEM223	-0.950452	1.5729e-05	0.00088014	Down
4595	MUTYH	-0.958063	1.61202e-05	0.000899033	Down
221545	C6orf136	-0.950375	1.63961e-05	0.000908389	Down
54741	LEPROT	0.933266	1.66489e-05	0.000917253	Up
6919	TCEA2	-0.95561	1.68209e-05	0.000917253	Down
51524	TMEM138	-0.92904	1.68266e-05	0.000917253	Down
10682	EBP	-0.951216	1.68467e-05	0.000917253	Down
55644	OSGEP	-0.927772	1.6884e-05	0.000917253	Down
10288	LILRB2	0.973117	1.71137e-05	0.000926736	Up
11091	WDR5	-0.919907	1.74822e-05	0.000942932	Down
219743	TYSND1	-0.932793	1.75252e-05	0.000942932	Down
55692	LUC7L	-0.932246	1.76079e-05	0.000944355	Down
328	APEX1	-0.940874	1.81032e-05	0.000964757	Down
10520	ZNF211	-0.893826	1.84943e-05	0.000979639	Down
51227	PIGP	-0.908401	1.84992e-05	0.000979639	Down
9093	DNAJA3	-0.94901	1.88495e-05	0.000989491	Down
4713	NDUFB7	-0.888878	1.8862e-05	0.000989491	Down
55350	VNN3	0.90767	1.89496e-05	0.000990985	Up
6723	SRM	-0.914603	1.91687e-05	0.000999332	Down
3142	HLX	0.954321	1.92424e-05	0.00100007	Up
939	CD27	-0.960038	1.94598e-05	0.00100825	Down
5830	PEX5	-0.895037	1.9675e-05	0.00101499	Down
23177	CEP68	-0.917448	1.97109e-05	0.00101499	Down
10289	EIF1B	0.887997	1.99496e-05	0.00102102	Up
79848	CSPP1	-0.893825	2.04836e-05	0.0010437	Down
79672	FN3KRP	-0.960962	2.05401e-05	0.0010437	Down
84309	NUDT16L1	-0.938204	2.05794e-05	0.0010437	Down
85364	ZCCHC3	-0.919241	2.08012e-05	0.00105178	Down
974	CD79B	-0.931193	2.10278e-05	0.00105687	Down
151903	CCDC12	-0.891038	2.13576e-05	0.00107024	Down
10159	ATP6AP2	0.91904	2.18479e-05	0.00108992	Up
10528	NOP56	-0.88003	2.18815e-05	0.00108992	Down
51495	HACD3	-0.894401	2.19451e-05	0.00108992	Down
57520	HECW2	0.928778	2.24173e-05	0.00110031	Up
91404	SESTD1	0.909827	2.23895e-05	0.00110031	Up
138428	PTRH1	-0.89465	2.24727e-05	0.00110031	Down
9657	IQCB1	-0.926254	2.24822e-05	0.00110031	Down
55967	NDUFA12	-0.904913	2.2665e-05	0.00110223	Down
274	BIN1	-0.948636	2.26825e-05	0.00110223	Down
51181	DCXR	-0.9171	2.27241e-05	0.00110223	Down
3212	HOXB2	-0.893259	2.27838e-05	0.00110223	Down
4931	NVL	-0.896473	2.31167e-05	0.00111506	Down
9546	APBA3	-0.889244	2.352e-05	0.00112809	Down
199990	FAAP20	-0.877075	2.37145e-05	0.00113418	Down
760	CA2	0.883847	2.38642e-05	0.00113809	Up
6636	SNRPF	-0.929253	2.42061e-05	0.00115113	Down
23212	RRS1	-0.91126	2.50159e-05	0.00118293	Down
55793	FAM63A	0.931802	2.52655e-05	0.00119138	Up
8798	DYRK4	-0.913547	2.53665e-05	0.00119279	Down
155066	ATP6V0E2	-0.938975	2.59431e-05	0.0012165	Down
1875	E2F5	-0.899265	2.62477e-05	0.00122427	Down
51393	TRPV2	-0.890435	2.63344e-05	0.00122427	Down
124944	C17orf49	-0.904206	2.63911e-05	0.00122427	Down
55052	MRPL20	-0.913138	2.64004e-05	0.00122427	Down
6626	SNRPA	-0.895651	2.67263e-05	0.0012314	Down
10654	PMVK	-0.871065	2.67748e-05	0.0012314	Down
64219	PJA1	-0.939243	2.68477e-05	0.0012314	Down
7323	UBE2D3	0.88332	2.70905e-05	0.00123915	Up
5716	PSMD10	-0.869857	2.72645e-05	0.00124372	Down
10856	RUVBL2	-0.867953	2.77886e-05	0.00126419	Down
57819	LSM2	-0.871281	2.79474e-05	0.00126798	Down
8676	STX11	0.905196	2.81432e-05	0.00127342	Up
9935	MAFB	0.903202	2.83565e-05	0.00127962	Up
55559	HAUS7	-0.867115	2.86493e-05	0.00128937	Down
79627	OGFRL1	0.914586	2.91309e-05	0.00130754	Up
55739	CARKD	-0.889667	3.01285e-05	0.00134156	Down
116844	LRG1	0.86887	3.0269e-05	0.00134425	Up
2153	F5	0.91708	3.05555e-05	0.00134983	Up
26354	GNL3	-0.875236	3.04771e-05	0.00134983	Down
10928	RALBP1	0.93398	3.11987e-05	0.00137463	Up
10963	STIP1	-0.863149	3.14504e-05	0.00138209	Down
301	ANXA1	0.884135	3.1733e-05	0.00138251	Up
126328	NDUFA11	-0.862131	3.15552e-05	0.00138251	Down
4722	NDUFS3	-0.861048	3.17894e-05	0.00138251	Down
221895	JAZF1	0.882757	3.19427e-05	0.00138559	Up
8819	SAP30	0.889716	3.24803e-05	0.0013968	Up
7169	TPM2	-0.894073	3.253e-05	0.0013968	Down
54539	NDUFB11	-0.92773	3.25341e-05	0.0013968	Down
222658	KCTD20	0.903621	3.27206e-05	0.00139833	Up
55	ACPP	0.880333	3.27363e-05	0.00139833	Up
27020	NPTN	0.928236	3.34279e-05	0.00141961	Up
7057	THBS1	0.869437	3.3332e-05	0.00141961	Up
100	ADA	-0.883804	3.34882e-05	0.00141961	Down
8313	AXIN2	-0.9282	3.38011e-05	0.00142321	Down
91523	PCED1B	-0.913721	3.38273e-05	0.00142321	Down
5329	PLAUR	0.883035	3.48075e-05	0.0014502	Up
92162	TMEM88	0.878069	3.49098e-05	0.0014502	Up
90956	ADCK2	-0.873311	3.4753e-05	0.0014502	Down
54476	RNF216	-0.876478	3.49394e-05	0.0014502	Down
6472	SHMT2	-0.873393	3.49653e-05	0.0014502	Down
286257	C9orf142	-0.901038	3.49872e-05	0.0014502	Down
10363	HMG20A	-0.877878	3.5117e-05	0.00145199	Down
399900	LOC399900	0.855427	3.53923e-05	0.00145978	Up
11321	GPN1	-0.893346	3.56482e-05	0.00146431	Down
231	AKR1B1	-0.896875	3.57527e-05	0.00146431	Down
8436	SDPR	0.86987	3.62085e-05	0.00147175	Up
9839	ZEB2	0.856918	3.64559e-05	0.00147625	Up
9524	TECR	-0.882893	3.64952e-05	0.00147625	Down
64332	NFKBIZ	0.854342	3.66312e-05	0.00147819	Up
80142	PTGES2	-0.860186	3.71324e-05	0.00149068	Down
719	C3AR1	0.924318	3.75292e-05	0.00150001	Up
55009	C19orf24	-0.905069	3.78829e-05	0.00150697	Down
3705	ITPK1	0.913762	3.82182e-05	0.00151391	Up
4830	NME1	-0.888715	3.83956e-05	0.00151658	Down
25836	NIPBL	0.871654	3.90623e-05	0.00153569	Up
1236	CCR7	-0.90611	3.90351e-05	0.00153569	Down
705	BYSL	-0.858876	3.93708e-05	0.0015442	Down
1351	COX8A	-0.849707	3.95655e-05	0.00154822	Down
23368	PPP1R13B	-0.918869	4.01709e-05	0.00156461	Down
9874	TLK1	0.868881	4.15381e-05	0.00159869	Up
23306	NEMP1	-0.858274	4.1399e-05	0.00159869	Down
3704	ITPA	-0.87575	4.14666e-05	0.00159869	Down
203068	TUBB	-0.859741	4.14869e-05	0.00159869	Down
9235	IL32	-0.913127	4.21565e-05	0.00161571	Down
80342	TRAF3IP3	-0.865281	4.23893e-05	0.00162093	Down
6478	SIAH2	0.845715	4.2971e-05	0.00163944	Up
7053	TGM3	0.850357	4.36603e-05	0.00166196	Up
51805	COQ3	-0.849163	4.44036e-05	0.00168263	Down
9651	PLCH2	-0.89491	4.46432e-05	0.00168789	Down
5613	PRKX	-0.905654	4.48416e-05	0.00169159	Down
4144	MAT2A	-0.84609	4.51188e-05	0.00169823	Down
1021	CDK6	-0.905	4.52275e-05	0.00169851	Down
10400	PEMT	-0.905663	4.56968e-05	0.0017123	Down
617	BCS1L	-0.855831	4.679e-05	0.00174548	Down
23710	GABARAPL1	0.847646	4.702e-05	0.00175017	Up
54847	SIDT1	-0.869678	4.74818e-05	0.00176345	Down
147184	TMEM99	-0.885555	4.95883e-05	0.00183761	Down
4122	MAN2A2	0.890522	5.0003e-05	0.0018467	Up
9107	MTMR6	0.852035	5.00536e-05	0.0018467	Up
6048	RNF5	-0.842908	5.07216e-05	0.00186463	Down
91689	SMDT1	-0.873195	5.07617e-05	0.00186463	Down
57584	ARHGAP21	0.864585	5.1525e-05	0.00188442	Up
55170	PRMT6	-0.83599	5.1511e-05	0.00188442	Down
19	ABCA1	0.89203	5.35409e-05	0.00194195	Up
3556	IL1RAP	0.842193	5.34039e-05	0.00194195	Up
55159	RFWD3	-0.846263	5.35605e-05	0.00194195	Down
80746	TSEN2	-0.847549	5.38e-05	0.00194642	Down
7203	CCT3	-0.862166	5.44156e-05	0.00196025	Down
26297	SERGEF	-0.888873	5.45785e-05	0.0019619	Down
54923	LIME1	-0.900711	5.47193e-05	0.00196276	Down
55731	FAM222B	-0.883814	5.50243e-05	0.0019695	Down
54900	LAX1	-0.849749	5.59229e-05	0.00198894	Down
9141	PDCD5	-0.842598	5.6183e-05	0.00199396	Down
10099	TSPAN3	-0.849723	5.64533e-05	0.00199784	Down
23107	MRPS27	-0.873097	5.65304e-05	0.00199784	Down
56474	CTPS2	-0.84055	5.72889e-05	0.0020204	Down
3727	JUND	0.8351	5.75518e-05	0.00202541	Up
51079	NDUFA13	-0.829963	5.78003e-05	0.0020299	Down
27079	RPUSD2	-0.882067	5.80887e-05	0.00203577	Down
163255	ZNF540	-0.869339	5.97134e-05	0.00208401	Down
290	ANPEP	0.838443	6.01349e-05	0.00209437	Up
10516	FBLN5	-0.858864	6.18153e-05	0.00214843	Down
23645	PPP1R15A	0.826337	6.23225e-05	0.00215713	Up
8367	HIST1H4E	0.832587	6.26716e-05	0.0021608	Up
23199	GSE1	-0.840618	6.2686e-05	0.0021608	Down
23014	FBXO21	-0.835538	6.31381e-05	0.00217192	Down
90871	TMEM261	-0.837525	6.38244e-05	0.00219104	Down
81932	HDHD3	-0.838476	6.51424e-05	0.00223172	Down
2180	ACSL1	0.855718	6.58904e-05	0.00224625	Up
51070	NOSIP	-0.862721	6.57212e-05	0.00224625	Down
1397	CRIP2	-0.857036	6.59677e-05	0.00224625	Down
80063	ATF7IP2	-0.827651	6.61929e-05	0.00224935	Down
8347	HIST1H2BC	0.826886	6.641e-05	0.0022497	Up
11153	FICD	-0.832508	6.67211e-05	0.00225362	Down
23196	FAM120A	0.852186	6.75836e-05	0.00226452	Up
306	ANXA3	0.836296	6.75e-05	0.00226452	Up
4913	NTHL1	-0.822586	6.73608e-05	0.00226452	Down
124454	EARS2	-0.826713	6.98624e-05	0.00232695	Down
4856	NOV	0.858359	7.11132e-05	0.00236392	Up
8940	TOP3B	-0.826502	7.13528e-05	0.00236719	Down
79090	TRAPPC6A	-0.871399	7.15447e-05	0.00236888	Down
8365	HIST1H4H	0.842776	7.23829e-05	0.00237726	Up
114548	NLRP3	0.835869	7.29684e-05	0.00237726	Up
4708	NDUFB2	-0.828665	7.21109e-05	0.00237726	Down
172	AFG3L1P	-0.83653	7.2376e-05	0.00237726	Down
23753	SDF2L1	-0.831583	7.29076e-05	0.00237726	Down
51204	TACO1	-0.825396	7.29646e-05	0.00237726	Down
29802	VPREB3	-0.859356	7.30725e-05	0.00237726	Down
140606	SELM	-0.866515	7.3572e-05	0.00238889	Down
5937	RBMS1	0.855703	7.47227e-05	0.0024169	Up
10124	ARL4A	0.823709	7.49131e-05	0.0024184	Up
5368	PNOC	-0.836665	7.59395e-05	0.00244683	Down
79871	RPAP2	-0.840566	7.61635e-05	0.00244934	Down
80790	CMIP	0.850153	7.74145e-05	0.00248481	Up
11112	HIBADH	-0.822572	7.78706e-05	0.00249468	Down
774	CACNA1B	0.839821	7.83875e-05	0.00250646	Up
7871	SLMAP	0.834487	7.98963e-05	0.00254984	Up
54210	TREM1	0.819592	8.08857e-05	0.00257164	Up
83759	RBM4B	-0.81752	8.14063e-05	0.0025833	Down
634	CEACAM1	0.844964	8.30898e-05	0.00261412	Up
29094	LGALSL	0.830479	8.29669e-05	0.00261412	Up
3609	ILF3	-0.827988	8.26523e-05	0.00261412	Down
220002	CYB561A3	-0.820296	8.29454e-05	0.00261412	Down
9962	SLC23A2	-0.834885	8.32671e-05	0.00261412	Down
5004	ORM1	0.821703	8.45744e-05	0.00264879	Up
283237	TTC9C	-0.812547	8.50159e-05	0.00265766	Down
84306	PDCD2L	-0.812755	8.58138e-05	0.00267761	Down
56255	TMX4	0.847714	8.74666e-05	0.00271336	Up
57162	PELI1	0.829631	8.76058e-05	0.00271336	Up
55173	MRPS10	-0.814197	8.73621e-05	0.00271336	Down
4282	MIF	-0.824126	8.74412e-05	0.00271336	Down
3276	PRMT1	-0.841111	8.79914e-05	0.00272028	Down
7541	ZBTB14	-0.834912	8.89628e-05	0.00274525	Down
90416	C15orf57	-0.80701	9.07813e-05	0.00278092	Down
51520	LARS	-0.824811	9.15559e-05	0.00279954	Down
142678	MIB2	-0.82509	9.1846e-05	0.00280331	Down
222487	ADGRG3	0.860008	9.23421e-05	0.00281333	Up
54344	DPM3	-0.822444	9.37064e-05	0.00284973	Down
79902	NUP85	-0.834003	9.4215e-05	0.00286001	Down
54682	MANSC1	0.856956	9.46489e-05	0.00286283	Up
23225	NUP210	-0.842982	9.46481e-05	0.00286283	Down
663	BNIP2	0.813818	9.57847e-05	0.00288678	Up
79622	SNRNP25	-0.808759	9.62147e-05	0.00289455	Down
9989	PPP4R1	0.849861	9.69187e-05	0.00291051	Up
22920	KIFAP3	-0.802978	9.72787e-05	0.0029161	Down
84281	C2orf88	0.810554	9.80612e-05	0.0029239	Up
145864	HAPLN3	-0.860859	9.78421e-05	0.0029239	Down
29914	UBIAD1	-0.82955	9.7919e-05	0.0029239	Down
6540	SLC6A13	0.801245	9.94685e-05	0.00295394	Up
79703	C11orf80	-0.848357	9.95968e-05	0.00295394	Down
2286	FKBP2	-0.805599	9.98947e-05	0.00295755	Down
26272	FBXO4	-0.822876	0.000100883	0.00297633	Down
9410	SNRNP40	-0.800427	0.00010262	0.00302224	Down
57226	LYRM2	-0.812527	0.00010387	0.00305371	Down
26999	CYFIP2	-0.822972	0.000104718	0.00306793	Down
285268	ZNF621	-0.847062	0.000104719	0.00306793	Down
23161	SNX13	0.845521	0.000105604	0.00308743	Up
64965	MRPS9	-0.801378	0.000105753	0.00308743	Down
291	SLC25A4	-0.853201	0.000107256	0.00312588	Down
91663	MYADM	0.847188	0.000107586	0.00313008	Up
545	ATR	-0.842871	0.000107904	0.00313388	Down
6100	RP9	-0.811988	0.000109758	0.00318221	Down
5792	PTPRF	0.795805	0.000110619	0.00319615	Up
54987	C1orf123	-0.798573	0.000110583	0.00319615	Down
6891	TAP2	0.801973	0.00011242	0.00324246	Up
51451	LCMT1	-0.800154	0.000112801	0.00324246	Down
8780	RIOK3	0.808458	0.000115885	0.00331591	Up
159686	CFAP58	0.804799	0.000115949	0.00331591	Up
677	ZFP36L1	0.795925	0.000117746	0.00335519	Up
57209	ZNF248	-0.803087	0.000118073	0.00335519	Down
205251	LINC00116	-0.801	0.000119	0.00336873	Down
30833	NT5C	-0.807125	0.000119819	0.0033862	Down
51504	TRMT112	-0.79155	0.000120157	0.00339006	Down
55272	IMP3	-0.81005	0.000120535	0.003395	Down
8303	SNN	0.827229	0.000122274	0.00342487	Up
57121	LPAR5	-0.801415	0.000122411	0.00342487	Down
126382	NR2C2AP	-0.836757	0.000123099	0.00343836	Down
80227	PAAF1	-0.793727	0.000125237	0.0034865	Down
55705	IPO9	-0.789327	0.000125885	0.00349293	Down
79169	C1orf35	-0.79299	0.000126323	0.00349843	Down
6746	SSR2	-0.81654	0.000126877	0.0035031	Down
80232	WDR26	0.800418	0.000127188	0.00350593	Up
84333	PCGF5	0.789632	0.000127802	0.00351531	Up
54811	ZNF562	-0.78777	0.000128157	0.00351531	Down
10061	ABCF2	-0.787442	0.000128551	0.00352036	Down
51490	C9orf114	-0.795324	0.000128914	0.00352456	Down
60481	ELOVL5	0.841845	0.000129515	0.00353252	Up
5442	POLRMT	-0.822173	0.000129626	0.00353252	Down
117247	SLC16A10	-0.78642	0.000131055	0.00355767	Down
3004	GZMM	-0.82752	0.000135383	0.00365381	Down
51335	NGRN	-0.793149	0.000135982	0.0036641	Down
8870	IER3	0.784064	0.000138204	0.003718	Up
51368	TEX264	-0.795913	0.000139182	0.00373831	Down
22856	CHSY1	0.813192	0.000140271	0.00375555	Up
55054	ATG16L1	-0.801465	0.000143537	0.00383687	Down
79590	MRPL24	-0.817553	0.000145751	0.00388986	Down
51144	HSD17B12	0.82321	0.00014703	0.00390044	Up
1475	CSTA	0.819059	0.000146622	0.00390044	Up
6103	RPGR	0.801849	0.000146607	0.00390044	Up
56941	HMCES	-0.800874	0.000147198	0.00390044	Down
7873	MANF	-0.789193	0.000147309	0.00390044	Down
64425	POLR1E	-0.822143	0.000147875	0.00390925	Down
6944	VPS72	-0.783782	0.000148245	0.00391243	Down
199746	U2AF1L4	-0.79048	0.000148461	0.00391243	Down
3227	HOXC11	0.787158	0.000149001	0.00391871	Up
1479	CSTF3	-0.794704	0.000149166	0.00391871	Down
205428	C3orf58	0.79541	0.000150066	0.00392108	Up
83853	ROPN1L	0.789104	0.000149662	0.00392108	Up
55609	ZNF280C	-0.780812	0.000150191	0.00392108	Down
8727	CTNNAL1	0.781983	0.000151616	0.00395215	Up
9723	SEMA3E	0.792123	0.000153301	0.00397212	Up
6118	RPA2	-0.778946	0.000152801	0.00397212	Down
51703	ACSL5	-0.79358	0.000156229	0.00403479	Down
4784	NFIX	0.7782	0.0001577	0.00406652	Up
57711	ZNF529	-0.806215	0.000158025	0.00406865	Down
245812	CNPY4	-0.793473	0.000159617	0.00409708	Down
746	TMEM258	-0.786019	0.000160002	0.0041007	Down
283951	C16orf91	-0.805441	0.000161086	0.00412218	Down
10870	HCST	-0.799321	0.000162395	0.00414935	Down
51314	NME8	0.828396	0.000162977	0.0041579	Up
64801	ARV1	-0.77605	0.000163623	0.00416782	Down
79001	VKORC1	-0.776716	0.000164111	0.00416782	Down
4216	MAP3K4	-0.798031	0.000165142	0.00418766	Down
9761	MLEC	-0.775841	0.000165928	0.00420125	Down
10131	TRAP1	-0.793038	0.000166582	0.00421145	Down
7390	UROS	-0.800675	0.000168226	0.00424662	Down
1997	ELF1	0.772947	0.000171206	0.00430245	Up
4074	M6PR	-0.771972	0.000172856	0.00433743	Down
5742	PTGS1	0.776929	0.000173362	0.00434361	Up
3615	IMPDH2	-0.798004	0.000174433	0.00436175	Down
54881	TEX10	-0.790303	0.0001754	0.00436861	Down
9170	LPAR2	0.8237	0.000175948	0.00437225	Up
8209	C21orf33	-0.779529	0.000176067	0.00437225	Down
201633	TIGIT	-0.822653	0.000179248	0.00441855	Down
64744	SMAP2	0.794341	0.000180275	0.00441943	Up
5494	PPM1A	0.772252	0.00018132	0.00443705	Up
84269	CHCHD5	-0.768409	0.000181874	0.00444414	Down
5887	RAD23B	0.799943	0.000182499	0.00445153	Up
23228	PLCL2	0.773753	0.000182707	0.00445153	Up
8668	EIF3I	-0.770896	0.000184821	0.00448999	Down
55750	AGK	-0.790387	0.000185415	0.00449142	Down
8031	NCOA4	0.775423	0.00018699	0.00451953	Up
5437	POLR2H	-0.798668	0.000187113	0.00451953	Down
81553	FAM49A	0.814577	0.000188451	0.00453878	Up
79913	ACTR5	-0.819687	0.000188229	0.00453878	Down
1958	EGR1	0.76694	0.000189397	0.00455502	Up
29058	TMEM230	-0.787094	0.000192485	0.00461342	Down
871	SERPINH1	-0.771176	0.00019265	0.00461342	Down
22990	PCNX	0.798761	0.000195368	0.00465452	Up
64132	XYLT2	-0.779753	0.000195475	0.00465452	Down
8192	CLPP	-0.812676	0.000196104	0.00466288	Down
9112	MTA1	-0.779443	0.000196727	0.00467108	Down
57708	MIER1	0.772444	0.000197551	0.00468403	Up
85315	PAQR8	-0.780189	0.000198257	0.00469414	Down
5861	RAB1A	0.794629	0.000199392	0.00470773	Up
9100	USP10	0.783306	0.000200004	0.00471554	Up
11097	NUPL2	-0.776802	0.000200997	0.00473232	Down
5498	PPOX	-0.76337	0.000203502	0.00477599	Down
8111	GPR68	-0.78527	0.000203706	0.00477599	Down
84317	CCDC115	-0.76986	0.000204109	0.00477877	Down
54764	ZRANB1	0.77373	0.00020984	0.00489247	Up
79650	USB1	0.786667	0.000210606	0.00490353	Up
6947	TCN1	0.778265	0.000211535	0.00491834	Up
356	FASLG	-0.773986	0.000213618	0.00495674	Down
2339	FNTA	-0.778872	0.000216354	0.00500956	Down
143686	SESN3	0.771091	0.000216698	0.00501062	Up
5387	PMS2P3	-0.763613	0.000219065	0.00504451	Down
924	CD7	-0.773787	0.000219458	0.00504663	Down
26273	FBXO3	-0.759296	0.000220335	0.00505987	Down
7294	TXK	-0.763894	0.000222666	0.00510479	Down
83460	EMC6	-0.768971	0.000225905	0.00515955	Down
23596	OPN3	-0.757021	0.000227646	0.00519225	Down
8731	RNMT	-0.771778	0.000230729	0.00525543	Down
79896	THNSL1	-0.769477	0.000232608	0.00527773	Down
84869	CBR4	-0.760767	0.000233295	0.00528519	Down
9882	TBC1D4	-0.790725	0.000234161	0.00529766	Down
54471	MIEF1	-0.754018	0.000235889	0.00532956	Down
25875	LETMD1	-0.769881	0.000237384	0.00535614	Down
670	BPHL	-0.758843	0.000240057	0.00540779	Down
9533	POLR1C	-0.75967	0.00024064	0.00540779	Down
90407	TMEM41A	-0.754135	0.000242318	0.00543097	Down
79081	LBHD1	-0.753883	0.000244375	0.00546976	Down
51318	MRPL35	-0.757223	0.000245556	0.00548889	Down
2538	G6PC	0.755872	0.000246228	0.00549657	Up
338657	CCDC84	-0.796095	0.000247965	0.0055244	Down
64210	MMS19	-0.765219	0.000248132	0.0055244	Down
8460	TPST1	0.770113	0.000249613	0.00553534	Up
6727	SRP14	-0.772058	0.000249453	0.00553534	Down
3590	IL11RA	-0.790158	0.000252144	0.00558409	Down
128272	ARHGEF19	-0.775736	0.000258589	0.00571176	Down
8993	PGLYRP1	0.761942	0.000259359	0.00572124	Up
57568	SIPA1L2	0.765056	0.000259869	0.00572495	Up
4172	MCM3	-0.747931	0.00026291	0.00578436	Down
116225	ZMYND19	-0.769989	0.000263402	0.00578585	Down
2120	ETV6	0.784086	0.00026442	0.0057948	Up
29844	TFPT	-0.753823	0.000264909	0.00579794	Down
1329	COX5B	-0.74845	0.00026549	0.00580311	Down
28990	ASTE1	-0.754496	0.000266758	0.00582323	Down
10807	SDCCAG3	-0.786783	0.00026887	0.00586171	Down
389	RHOC	-0.754136	0.000269979	0.00587065	Down
10425	ARIH2	-0.796546	0.000270684	0.00587837	Down
1154	CISH	-0.777042	0.000272328	0.00590643	Down
8804	CREG1	0.794641	0.000275313	0.00594145	Up
64231	MS4A6A	0.782135	0.000275359	0.00594145	Up
54955	C1orf109	-0.773225	0.000276463	0.00595763	Down
55780	ERMARD	-0.761473	0.000279726	0.00601251	Down
29100	TMEM208	-0.74469	0.00028252	0.00606479	Down
84953	MICALCL	0.754599	0.000283563	0.00607939	Up
28999	KLF15	0.745462	0.000285776	0.00611124	Up
84365	NIFK	-0.755905	0.000285614	0.00611124	Down
7039	TGFA	0.762818	0.000288244	0.00613179	Up
9656	MDC1	-0.767781	0.000287706	0.00613179	Down
3695	ITGB7	-0.774912	0.000288564	0.00613179	Down
7128	TNFAIP3	0.742595	0.000289375	0.00614127	Up
4524	MTHFR	-0.742462	0.000289787	0.00614224	Down
284370	ZNF615	-0.747147	0.000292767	0.00619758	Down
59343	SENP2	0.774088	0.000295951	0.00625487	Up
2091	FBL	-0.791069	0.000296453	0.00625487	Down
734	OSGIN2	0.790617	0.00029837	0.00626875	Up
4898	NRD1	0.787606	0.000298096	0.00626875	Up
10921	RNPS1	-0.777914	0.000298269	0.00626875	Down
64897	C12orf43	-0.741021	0.000298837	0.00627072	Down
8837	CFLAR	0.759934	0.000300206	0.00629158	Up
522	ATP5J	-0.750287	0.000303684	0.00634072	Down
3119	HLA-DQB1	-0.762731	0.000307562	0.00639834	Down
22818	COPZ1	-0.744059	0.000307587	0.00639834	Down
199786	FAM129C	-0.756478	0.000310139	0.00644344	Down
54674	LRRN3	-0.754487	0.000313299	0.00650104	Down
9274	BCL7C	-0.768102	0.000316659	0.00656265	Down
116842	LEAP2	-0.743585	0.000317483	0.00657162	Down
971	CD72	-0.748716	0.000318123	0.00657677	Down
83547	RILP	0.74259	0.000320933	0.00659424	Up
56666	PANX2	0.741645	0.000319912	0.00659424	Up
10980	COPS6	-0.743595	0.000319919	0.00659424	Down
51154	MRTO4	-0.75652	0.000320236	0.00659424	Down
81605	URM1	-0.773091	0.00032076	0.00659424	Down
23082	PPRC1	-0.749831	0.000321656	0.00659587	Down
10172	ZNF256	-0.782928	0.000323162	0.00661259	Down
9750	FAM65B	0.784064	0.000324726	0.00662353	Up
4170	MCL1	0.738075	0.000327282	0.00664339	Up
930	CD19	-0.768488	0.000326546	0.00664339	Down
6631	SNRPC	-0.76493	0.000327324	0.00664339	Down
80127	CCDC176	0.735281	0.000329088	0.00666394	Up
9836	LCMT2	-0.745776	0.000335841	0.00678118	Down
4145	MATK	-0.760091	0.00033609	0.00678118	Down
84532	ACSS1	-0.750237	0.000337041	0.00678496	Down
8364	HIST1H4C	-0.755233	0.000337086	0.00678496	Down
23171	GPD1L	-0.763092	0.000341792	0.00686323	Down
9554	SEC22B	0.78117	0.000343761	0.00687808	Up
92399	MRRF	-0.752915	0.000343358	0.00687808	Down
3560	IL2RB	-0.767982	0.000343521	0.00687808	Down
6249	CLIP1	0.770181	0.000344329	0.00688125	Up
203547	VMA21	-0.759709	0.000352873	0.00702513	Down
9422	ZNF264	-0.732652	0.000353203	0.00702513	Down
51042	ZNF593	-0.745312	0.000355315	0.00705045	Down
116984	ARAP2	0.761434	0.000357148	0.0070686	Up
79934	ADCK4	0.732693	0.000357493	0.0070686	Up
5050	PAFAH1B3	-0.767121	0.000357157	0.0070686	Down
84516	DCTN5	-0.741563	0.000361034	0.00712183	Down
6283	S100A12	0.777276	0.000363173	0.00714723	Up
51316	PLAC8	-0.733953	0.000362843	0.00714723	Down
339123	JMJD8	-0.76941	0.000368636	0.00723776	Down
8720	MBTPS1	-0.773221	0.00036942	0.00724084	Down
4714	NDUFB8	-0.769021	0.000370683	0.00725252	Down
55829	VIMP	-0.729019	0.000371752	0.00726497	Down
5471	PPAT	-0.73203	0.000373709	0.00729472	Down
29801	ZDHHC8	-0.769169	0.000375225	0.0073158	Down
10981	RAB32	0.768903	0.000377981	0.0073539	Up
64748	LPPR2	0.755441	0.000382124	0.00740728	Up
84250	SLF1	0.769605	0.000384174	0.00743452	Up
3216	HOXB6	0.727474	0.0003853	0.00743452	Up
28969	BZW2	-0.729291	0.000385814	0.0074359	Down
9168	TMSB10	-0.734761	0.000386973	0.00744968	Down
353116	RILPL1	0.727827	0.000388338	0.00745885	Up
64928	MRPL14	-0.729176	0.000388309	0.00745885	Down
85236	HIST1H2BK	0.739345	0.000389574	0.00746485	Up
10969	EBNA1BP2	-0.74924	0.000389639	0.00746485	Down
5813	PURA	-0.737803	0.000389985	0.00746485	Down
54148	MRPL39	-0.7429	0.000390682	0.00746967	Down
5920	RARRES3	-0.733537	0.000392514	0.00749617	Down
57171	DOLPP1	-0.753135	0.000393739	0.00751102	Down
400916	CHCHD10	-0.727263	0.00039662	0.00755738	Down
3925	STMN1	-0.727621	0.000399589	0.00760534	Down
9649	RALGPS1	-0.731028	0.000404958	0.00769051	Down
8295	TRRAP	-0.734526	0.000404981	0.00769051	Down
203	AK1	-0.759362	0.000405999	0.00770113	Down
5279	PIGC	-0.745323	0.000406802	0.00770766	Down
5008	OSM	0.723668	0.000408268	0.00772671	Up
51279	C1RL	0.768301	0.000410814	0.00775638	Up
23429	RYBP	0.763192	0.000411222	0.00775638	Up
9552	SPAG7	-0.722855	0.000411867	0.00775984	Down
6642	SNX1	-0.725607	0.000413518	0.00778221	Down
25907	TMEM158	0.726785	0.000417851	0.00785495	Up
151888	BTLA	-0.741871	0.00041962	0.00787937	Down
51293	CD320	-0.767732	0.000422649	0.00792685	Down
55572	FOXRED1	-0.72869	0.000427491	0.00799142	Down
10519	CIB1	-0.739145	0.000428301	0.00799765	Down
7805	LAPTM5	0.763096	0.000428806	0.00799819	Up
10574	CCT7	-0.720377	0.00043027	0.00801658	Down
84669	USP32	0.756547	0.000431582	0.00803212	Up
217	ALDH2	0.742736	0.000437358	0.00812161	Up
6259	RYK	-0.730656	0.000438067	0.00812578	Down
29887	SNX10	0.748578	0.00044029	0.00815489	Up
146	ADRA1D	0.74491	0.000442392	0.00817763	Up
3840	KPNA4	0.730981	0.000442811	0.00817763	Up
7775	ZNF232	-0.720795	0.000449284	0.00828806	Down
5686	PSMA5	-0.717309	0.000455062	0.00837624	Down
4837	NNMT	0.720196	0.000457252	0.00839028	Up
79786	KLHL36	-0.736297	0.000457305	0.00839028	Down
374291	NDUFS7	-0.71886	0.000457325	0.00839028	Down
5781	PTPN11	0.730048	0.000463221	0.00847993	Up
23028	KDM1A	-0.716613	0.000464843	0.00850035	Down
28960	DCPS	-0.721309	0.000466402	0.00851867	Down
9382	COG1	-0.715853	0.00046686	0.00851867	Down
3632	INPP5A	0.742001	0.000467897	0.00851908	Up
4176	MCM7	-0.735469	0.000467456	0.00851908	Down
8260	NAA10	-0.743608	0.000468597	0.00852257	Down
24140	FTSJ1	-0.752421	0.000471767	0.00856167	Down
55192	DNAJC17	-0.740712	0.000475486	0.00861056	Down
84942	WDR73	-0.715712	0.000477414	0.00862685	Down
60491	NIF3L1	-0.727984	0.00048235	0.00870667	Down
4001	LMNB1	0.75526	0.00049001	0.00880161	Up
54855	FAM46C	0.714406	0.000490231	0.00880161	Up
51388	NIP7	-0.721241	0.000496491	0.00889498	Down
3553	IL1B	0.712577	0.000499981	0.00893827	Up
55174	INTS10	-0.738622	0.000500276	0.00893827	Down
51258	MRPL51	-0.714052	0.000500505	0.00893827	Down
2852	GPER1	0.745572	0.000502068	0.00894715	Up
64651	CSRNP1	0.713687	0.000505058	0.00899089	Up
4616	GADD45B	0.710721	0.000507404	0.00899451	Up
171023	ASXL1	-0.716594	0.000506463	0.00899451	Down
29087	THYN1	-0.722901	0.000506803	0.00899451	Down
1528	CYB5A	-0.730023	0.000507022	0.00899451	Down
341405	ANKRD33	0.742822	0.000510326	0.00902386	Up
4701	NDUFA7	-0.713412	0.000510708	0.00902386	Down
1891	ECH1	-0.712628	0.000511211	0.00902386	Down
11062	DUS4L	-0.722589	0.000520653	0.00916164	Down
78987	CRELD1	-0.714741	0.000521715	0.0091707	Down
7965	AIMP2	-0.716088	0.000522836	0.0091808	Down
7328	UBE2H	0.732566	0.000523878	0.00918949	Up
81556	VWA9	-0.715028	0.000530696	0.00928967	Down
8848	TSC22D1	0.707732	0.000532709	0.00931258	Up
27102	EIF2AK1	0.707824	0.000534556	0.00931838	Up
84450	ZNF512	-0.706818	0.000540043	0.00939451	Down
919	CD247	-0.737048	0.000540636	0.00939508	Down
65982	ZSCAN18	-0.724633	0.000541357	0.00939789	Down
64847	SPATA20	-0.723916	0.000543681	0.00942848	Down
10432	RBM14	-0.708085	0.000552585	0.00954956	Down
2053	EPHX2	-0.734209	0.000552938	0.00954956	Down
51497	NELFCD	-0.706961	0.00055511	0.00957721	Down
4047	LSS	-0.737488	0.00055612	0.00958478	Down
51526	OSER1	0.736694	0.000559857	0.00962943	Up
51530	ZC3HC1	-0.710086	0.000561877	0.00965412	Down
26123	TCTN3	-0.709826	0.000562443	0.00965412	Down
157983	C9orf66	0.733938	0.000569744	0.00975948	Up
50856	CLEC4A	0.744062	0.000574584	0.00979769	Up
51755	CDK12	0.714179	0.000573687	0.00979769	Up
404672	GTF2H5	-0.727842	0.000573803	0.00979769	Down
51167	CYB5R4	0.741336	0.000578391	0.00983734	Up
93594	TBC1D31	-0.736737	0.000580753	0.00985699	Down
975	CD81	-0.740311	0.000581291	0.00985699	Down
5441	POLR2L	-0.732642	0.000581308	0.00985699	Down
1017	CDK2	-0.719925	0.000582091	0.00986031	Down
10788	IQGAP2	0.735325	0.000589005	0.00995734	Up
55756	INTS9	-0.702445	0.000590395	0.00997078	Down
955	ENTPD6	-0.709103	0.000591176	0.00997394	Down
64180	DPEP3	0.701623	0.000592452	0.00997542	Up
26528	DAZAP1	-0.718096	0.000592018	0.00997542	Down
56931	DUS3L	-0.715857	0.000595495	0.0100066	Down
27178	IL37	0.716857	0.000597685	0.0100333	Up
60436	TGIF2	-0.739835	0.000598842	0.0100427	Down
29904	EEF2K	-0.706613	0.000600717	0.0100641	Down
3396	ICT1	-0.701859	0.000601499	0.0100672	Down
4780	NFE2L2	0.728878	0.000604343	0.0100966	Up
29085	PHPT1	-0.707093	0.000604462	0.0100966	Down
10606	PAICS	-0.709382	0.000613259	0.0102334	Down
80324	PUS1	-0.711449	0.000614187	0.0102387	Down
9465	AKAP7	0.735759	0.000616905	0.0102433	Up
93343	MVB12A	-0.699163	0.000615704	0.0102433	Down
79706	PRKRIP1	-0.738272	0.00061628	0.0102433	Down
5690	PSMB2	-0.700608	0.000616786	0.0102433	Down
84274	COQ5	-0.711692	0.000618285	0.0102561	Down
57333	RCN3	0.714299	0.000620104	0.010269	Up
84002	B3GNT5	0.710343	0.000620285	0.010269	Up
51650	MRPS33	-0.708346	0.000624197	0.0103235	Down
79156	PLEKHF1	-0.734474	0.000627043	0.0103604	Down
63929	XPNPEP3	0.711692	0.000630575	0.0104085	Up
84336	TMEM101	-0.69865	0.000632807	0.0104351	Down
56919	DHX33	-0.699208	0.000633767	0.0104407	Down
55023	PHIP	0.721657	0.000637065	0.0104745	Up
1318	SLC31A2	0.730537	0.000638803	0.0104904	Up
8334	HIST1H2AC	0.716947	0.000643463	0.0104904	Up
3091	HIF1A	0.710567	0.00064067	0.0104904	Up
4601	MXI1	0.696752	0.000641527	0.0104904	Up
4702	NDUFA8	-0.700256	0.000640819	0.0104904	Down
9924	PAN2	-0.727019	0.000643522	0.0104904	Down
55761	TTC17	-0.723435	0.000643658	0.0104904	Down
203260	CCDC107	-0.717946	0.000648719	0.010533	Down
58477	SRPRB	-0.724637	0.000648782	0.010533	Down
57577	KIAA1407	-0.716777	0.000652191	0.0105679	Down
777	CACNA1E	0.701863	0.000656118	0.0106008	Up
55596	ZCCHC8	-0.703601	0.000655942	0.0106008	Down
4968	OGG1	-0.706389	0.000658138	0.0106232	Down
2528	FUT6	0.696281	0.00066072	0.0106547	Up
55454	CSGALNACT2	0.699132	0.000663988	0.0106562	Up
5438	POLR2I	-0.712349	0.000661724	0.0106562	Down
81873	ARPC5L	-0.720401	0.000663245	0.0106562	Down
3112	HLA-DOB	-0.716882	0.000663932	0.0106562	Down
9404	LPXN	-0.695006	0.000670565	0.0107412	Down
348793	WDR53	-0.693517	0.000677681	0.0108448	Down
254887	ZDHHC23	-0.693741	0.000679956	0.0108709	Down
57477	SHROOM4	0.700984	0.00068093	0.0108733	Up
8718	TNFRSF25	-0.719083	0.0006814	0.0108733	Down
196883	ADCY4	0.692785	0.000688118	0.0109492	Up
6624	FSCN1	0.71672	0.000690017	0.0109596	Up
6908	TBP	-0.693464	0.000690077	0.0109596	Down
151516	ASPRV1	0.715344	0.000693167	0.0109795	Up
10641	NPRL2	-0.699048	0.000692327	0.0109795	Down
1427	CRYGS	-0.712113	0.000693289	0.0109795	Down
54482	TRMT13	-0.703183	0.000695989	0.0110034	Down
9784	SNX17	-0.691749	0.000699749	0.0110505	Down
665	BNIP3L	0.701139	0.000703738	0.0111031	Up
120534	ARL14EP	-0.69413	0.000707893	0.0111581	Down
29979	UBQLN1	0.690704	0.000710743	0.0111925	Up
973	CD79A	-0.727321	0.000712567	0.0112061	Down
196527	ANO6	0.702626	0.000714266	0.011212	Up
114836	SLAMF6	-0.724569	0.000715912	0.0112213	Down
55796	MBNL3	0.692057	0.000721007	0.0112801	Up
94107	TMEM203	-0.691381	0.000724763	0.0113186	Down
8187	ZNF239	-0.720541	0.000728395	0.0113631	Down
644096	SDHAF1	-0.691194	0.000729017	0.0113631	Down
79174	CRELD2	-0.702361	0.00073842	0.01145	Down
2644	GCHFR	-0.689205	0.000738686	0.01145	Down
3957	LGALS2	0.708162	0.000740596	0.011469	Up
3759	KCNJ2	0.727753	0.00074251	0.0114774	Up
5052	PRDX1	-0.688248	0.000744742	0.0115014	Down
55846	ITFG2	-0.708816	0.000748916	0.0115552	Down
284058	KANSL1	0.711651	0.000758856	0.0116871	Up
5627	PROS1	0.713686	0.000762637	0.0117103	Up
1511	CTSG	0.686649	0.000761864	0.0117103	Up
22954	TRIM32	-0.701575	0.000763152	0.0117103	Down
51506	UFC1	-0.71234	0.000766076	0.0117337	Down
1628	DBP	-0.695648	0.000767204	0.0117402	Down
7692	ZNF133	-0.688317	0.000772617	0.0117994	Down
38	ACAT1	-0.690094	0.000773181	0.0117994	Down
10717	AP4B1	-0.689643	0.000782874	0.0119257	Down
57645	POGK	-0.710898	0.00078726	0.0119816	Down
2317	FLNB	-0.694588	0.000788729	0.0119931	Down
9185	REPS2	0.695745	0.000790108	0.0120032	Up
81565	NDEL1	0.700085	0.000792507	0.0120288	Up
9409	PEX16	-0.717414	0.000797562	0.0120946	Down
7979	SHFM1	-0.684221	0.000799915	0.0121193	Down
63875	MRPL17	-0.683835	0.000801765	0.0121364	Down
54453	RIN2	0.707913	0.000805482	0.012143	Up
10627	MYL12A	0.697731	0.000803932	0.012143	Up
10585	POMT1	-0.695118	0.000805625	0.012143	Down
10726	NUDC	-0.683234	0.000810567	0.0121926	Down
84266	ALKBH7	-0.699386	0.000811974	0.0122029	Down
126282	TNFAIP8L1	-0.698305	0.00081628	0.0122457	Down
2204	FCAR	0.698331	0.000824055	0.0123513	Up
9724	UTP14C	-0.695278	0.000828358	0.0124047	Down
55163	PNPO	-0.686833	0.000829676	0.0124089	Down
9581	PREPL	-0.689922	0.000835317	0.0124755	Down
2079	ERH	-0.692028	0.000840499	0.0125417	Down
433	ASGR2	0.695878	0.000841487	0.0125453	Up
92856	IMP4	-0.695945	0.000844096	0.0125619	Down
155400	NSUN5P1	-0.709976	0.000846298	0.0125724	Down
1308	COL17A1	0.680074	0.000850315	0.0126209	Up
10427	SEC24B	0.695937	0.000851841	0.0126324	Up
161253	REM2	0.680008	0.000855572	0.0126765	Up
54925	ZSCAN32	-0.692675	0.000862607	0.0127497	Down
7293	TNFRSF4	-0.703307	0.000865025	0.0127512	Down
23521	RPL13A	-0.710552	0.000865169	0.0127512	Down
64770	CCDC14	-0.687669	0.000869353	0.0128016	Down
79772	MCTP1	0.714706	0.00087015	0.0128021	Up
26512	INTS6	0.713568	0.000871464	0.0128102	Up
55066	PDPR	-0.679908	0.000874419	0.0128424	Down
79668	PARP8	0.678531	0.000881255	0.0129315	Up
55794	DDX28	-0.683193	0.000891138	0.0130537	Down
25976	TIPARP	0.692379	0.000897098	0.0131181	Up
23708	GSPT2	-0.677278	0.000896937	0.0131181	Down
9783	RIMS3	-0.677563	0.000901544	0.0131602	Down
339324	ZNF260	-0.681763	0.000908169	0.0132339	Down
22926	ATF6	0.712834	0.000909357	0.0132397	Up
4832	NME3	-0.694375	0.000912273	0.0132706	Down
79003	MIS12	-0.700084	0.000922978	0.0134147	Down
10562	OLFM4	0.683503	0.000925815	0.0134263	Up
153579	BTNL9	0.674998	0.000926175	0.0134263	Up
10961	ERP29	-0.688636	0.000927124	0.0134285	Down
6748	SSR4	-0.679986	0.000933356	0.0134964	Down
165631	PARP15	-0.698116	0.000933417	0.0134964	Down
171425	CLYBL	-0.696012	0.000934533	0.0135009	Down
79823	CAMKMT	-0.711276	0.00094618	0.0136456	Down
84225	ZMYND15	0.711963	0.000951174	0.0137059	Up
23181	DIP2A	-0.679142	0.000953623	0.0137294	Down
23231	SEL1L3	-0.69557	0.000960397	0.0138032	Down
55588	MED29	-0.711457	0.000962785	0.0138257	Down
221061	FAM171A1	-0.689674	0.000971357	0.0139131	Down
7431	VIM	0.693961	0.000974571	0.0139473	Up
7551	ZNF3	-0.672877	0.000981181	0.0140299	Down
87	ACTN1	0.70636	0.000984495	0.0140653	Up
3419	IDH3A	-0.670425	0.000998067	0.0142406	Down
51234	EMC4	-0.690279	0.000998465	0.0142406	Down
81606	LBH	-0.689989	0.00100477	0.0143184	Down
2193	FARSA	-0.670196	0.00100904	0.0143671	Down
54880	BCOR	-0.701307	0.0010117	0.0143928	Down
4482	MSRA	0.68235	0.00101285	0.0143969	Up
5678	PSG9	0.689741	0.00101551	0.0144225	Up
1736	DKC1	-0.678174	0.00102153	0.0144936	Down
57510	XPO5	-0.669263	0.00102311	0.0144936	Down
10195	ALG3	-0.680877	0.00102481	0.0145055	Down
5906	RAP1A	0.668758	0.00102687	0.0145224	Up
10602	CDC42EP3	0.688082	0.00103045	0.0145241	Up
27439	CECR6	0.705578	0.00104431	0.0146947	Up
5116	PCNT	-0.684219	0.00105233	0.0147952	Down
112858	TP53RK	-0.667474	0.00105409	0.0148076	Down
10274	STAG1	0.699031	0.00105512	0.0148096	Up
1051	CEBPB	0.689376	0.00105818	0.0148278	Up
23500	DAAM2	0.673099	0.00105761	0.0148278	Up
11253	MAN1B1	-0.672018	0.00106065	0.01485	Down
2274	FHL2	0.670606	0.00106363	0.0148669	Up
158	ADSL	-0.674526	0.001063	0.0148669	Down
120227	CYP2R1	-0.673683	0.00106769	0.0149005	Down
26277	TINF2	-0.666583	0.00106781	0.0149005	Down
58515	SELK	0.678363	0.00107122	0.0149351	Up
84273	NOA1	-0.678333	0.00107326	0.0149393	Down
6647	SOD1	-0.698779	0.00107808	0.014994	Down
57109	REXO4	-0.670505	0.00108542	0.0150835	Down
541578	CXorf40B	-0.675921	0.00109132	0.015153	Down
2109	ETFB	-0.664955	0.00109377	0.0151745	Down
6854	SYN2	0.666304	0.00109501	0.0151791	Up
23001	WDFY3	0.688366	0.00110204	0.0152338	Up
126375	ZNF792	-0.693813	0.00110048	0.0152338	Down
55339	WDR33	-0.682884	0.00110209	0.0152338	Down
8479	HIRIP3	-0.665349	0.00110258	0.0152338	Down
54680	ZNHIT6	-0.700444	0.0011035	0.015234	Down
165140	OXER1	0.664583	0.00110967	0.0153066	Up
120103	SLC36A4	0.695178	0.00111325	0.0153306	Up
23636	NUP62	-0.666862	0.00111301	0.0153306	Down
5094	PCBP2	0.680283	0.00111675	0.0153662	Up
22885	ABLIM3	0.666303	0.00111994	0.0153836	Up
22826	DNAJC8	-0.666027	0.00112076	0.0153836	Down
4607	MYBPC3	0.677433	0.00112171	0.015384	Up
56034	PDGFC	0.695219	0.00112416	0.0153926	Up
57215	THAP11	-0.667514	0.00112329	0.0153926	Down
23062	GGA2	-0.667079	0.00112738	0.0154115	Down
55624	POMGNT1	-0.696535	0.00113272	0.0154697	Down
91966	CXorf40A	-0.673007	0.00113348	0.0154697	Down
10330	CNPY2	-0.662691	0.00113512	0.0154795	Down
51001	MTERF3	-0.681321	0.00114251	0.015555	Down
64393	ZMAT3	0.683803	0.00114486	0.0155743	Up
80233	FAAP100	-0.670238	0.00114853	0.0156117	Down
6446	SGK1	0.663253	0.00115358	0.0156676	Up
7767	ZNF224	-0.661778	0.00116165	0.0157517	Down
11137	PWP1	-0.673693	0.0011652	0.0157872	Down
116369	SLC26A8	0.665951	0.00116859	0.0158202	Up
80258	EFHC2	0.672368	0.0011711	0.0158415	Up
10867	TSPAN9	0.665405	0.00118048	0.0159427	Up
10598	AHSA1	-0.673451	0.00118287	0.0159493	Down
2289	FKBP5	0.686434	0.00118812	0.0159987	Up
10240	MRPS31	-0.6767	0.00119071	0.0160164	Down
23394	ADNP	-0.671525	0.00119429	0.0160516	Down
654	BMP6	0.661348	0.00119564	0.0160569	Up
255231	MCOLN2	-0.682278	0.0011987	0.0160853	Down
57172	CAMK1G	0.661723	0.00120446	0.0161329	Up
55276	PGM2	0.68434	0.00121052	0.0161662	Up
2542	SLC37A4	-0.681661	0.0012133	0.0161906	Down
10055	SAE1	-0.685644	0.00121886	0.0162284	Down
221120	ALKBH3	-0.672553	0.00121904	0.0162284	Down
79600	TCTN1	-0.661872	0.00124124	0.0164978	Down
64844	2016-03-07	0.667451	0.00124536	0.0165263	Up
27101	CACYBP	-0.676895	0.00124849	0.0165548	Down
3608	ILF2	-0.680039	0.00125354	0.0166086	Down
1632	ECI1	-0.659496	0.0012629	0.0167062	Down
51264	MRPL27	-0.661803	0.00126407	0.0167086	Down
5552	SRGN	0.667484	0.00126746	0.0167403	Up
23527	ACAP2	0.680938	0.00127382	0.0168023	Up
6547	SLC8A3	0.672474	0.00127416	0.0168023	Up
5435	POLR2F	-0.659415	0.00127919	0.0168554	Down
55125	CEP192	-0.668975	0.00129111	0.0169991	Down
84693	MCEE	-0.661008	0.00129507	0.0170379	Down
57175	CORO1B	-0.655525	0.00129806	0.0170639	Down
587	BCAT2	-0.681582	0.00130077	0.0170861	Down
79961	DENND2D	-0.662588	0.00130328	0.0170932	Down
79023	NUP37	-0.655606	0.00130658	0.0171222	Down
389289	ANXA2R	-0.685052	0.00130962	0.0171483	Down
117143	TADA1	-0.655027	0.00131061	0.0171483	Down
154075	SAMD3	-0.669888	0.00131245	0.017159	Down
23172	FAM175B	-0.65467	0.00131683	0.0171895	Down
55920	RCC2	-0.657789	0.00132028	0.0172211	Down
55183	RIF1	0.663704	0.00132234	0.0172346	Up
513	ATP5D	-0.658663	0.00132582	0.0172653	Down
8379	MAD1L1	-0.663632	0.00134234	0.0174276	Down
26994	RNF11	0.670651	0.00134539	0.0174537	Up
11128	POLR3A	-0.65452	0.00135027	0.01749	Down
8773	SNAP23	0.665517	0.00136094	0.0176009	Up
29090	TIMM21	-0.67558	0.00136066	0.0176009	Down
83699	SH3BGRL2	0.659524	0.00138228	0.0178357	Up
23378	RRP8	-0.661514	0.00138135	0.0178357	Down
10476	ATP5H	-0.650811	0.00138848	0.017902	Down
343990	KIAA1211L	0.673001	0.00139335	0.0179372	Up
283991	UBALD2	0.663789	0.001393	0.0179372	Up
9517	SPTLC2	0.674753	0.00139823	0.0179738	Up
585	BBS4	-0.650293	0.00139833	0.0179738	Down
5160	PDHA1	-0.653818	0.00141246	0.0181415	Down
129642	MBOAT2	0.650738	0.00141769	0.0181809	Up
81037	CLPTM1L	-0.649885	0.00142357	0.0182346	Down
140469	MYO3B	0.648724	0.00142625	0.0182488	Up
4676	NAP1L4	-0.67545	0.00142743	0.0182501	Down
51313	FAM198B	0.678821	0.00144436	0.0184065	Up
9862	MED24	-0.648654	0.00144092	0.0184065	Down
894	CCND2	-0.66995	0.00144312	0.0184065	Down
2178	FANCE	-0.657272	0.00144546	0.0184065	Down
1786	DNMT1	-0.681009	0.00144625	0.0184065	Down
757	TMEM50B	-0.664631	0.00146497	0.0186166	Down
201626	PDE12	0.665188	0.00146713	0.0186299	Up
80315	CPEB4	0.653814	0.00148807	0.0188388	Up
92002	FAM58A	-0.677821	0.00148596	0.0188388	Down
402	ARL2	-0.664234	0.0014872	0.0188388	Down
3433	IFIT2	0.67295	0.00148975	0.0188459	Up
3182	HNRNPAB	-0.645893	0.00149279	0.01887	Down
4494	MT1F	-0.653941	0.00150177	0.0189407	Down
2805	GOT1	-0.652881	0.00150599	0.0189798	Down
6018	RLF	0.678961	0.00150804	0.0189914	Up
88	ACTN2	0.667272	0.00151305	0.0190401	Up
79866	BORA	-0.649641	0.00151443	0.0190433	Down
10946	SF3A3	-0.658306	0.00151616	0.0190508	Down
4353	MPO	0.648377	0.00153169	0.0191752	Up
79768	KATNBL1	0.647246	0.00153292	0.0191752	Up
1725	DHPS	-0.645203	0.00152923	0.0191752	Down
583	BBS2	-0.646152	0.00153224	0.0191752	Down
84245	MRI1	-0.669239	0.00153921	0.019211	Down
23198	PSME4	0.666423	0.00154437	0.0192589	Up
10644	IGF2BP2	0.650228	0.00155306	0.019312	Up
10572	SIVA1	-0.648856	0.00155225	0.019312	Down
10549	PRDX4	-0.643473	0.00155808	0.0193533	Down
30812	SOX8	-0.662852	0.00156099	0.0193533	Down
29105	CFAP20	-0.662544	0.00157481	0.0194958	Down
7593	MZF1	-0.659195	0.00157928	0.0195368	Down
83999	KREMEN1	0.652165	0.00158462	0.0195714	Up
55695	NSUN5	-0.6519	0.00158583	0.0195714	Down
2071	ERCC3	-0.660604	0.00158674	0.0195714	Down
8754	ADAM9	0.659187	0.00159022	0.0195999	Up
162394	SLFN5	-0.642661	0.00159288	0.0196182	Down
84527	ZNF559	-0.644421	0.00159848	0.0196728	Down
5800	PTPRO	0.651078	0.00161609	0.0198096	Up
250	ALPP	0.649607	0.00161183	0.0198096	Up
89872	AQP10	0.640995	0.00161552	0.0198096	Up
25813	SAMM50	-0.647547	0.00161633	0.0198096	Down
11020	IFT27	-0.64488	0.00161809	0.0198096	Down
51031	GLOD4	-0.64146	0.00161904	0.0198096	Down
55602	CDKN2AIP	-0.669597	0.00162233	0.0198211	Down
7268	TTC4	-0.649661	0.00164934	0.0200815	Down
4696	NDUFA3	-0.642126	0.00164963	0.0200815	Down
1649	DDIT3	0.656075	0.00166545	0.02023	Up
57458	TMCC3	0.666572	0.00167632	0.0203033	Up
84923	FAM104A	0.64072	0.00167556	0.0203033	Up
6161	RPL32	-0.671646	0.00167505	0.0203033	Down
9310	ZNF235	-0.650689	0.0016823	0.0203611	Down
9516	LITAF	0.670983	0.00169047	0.0204446	Up
56912	IFT46	-0.638899	0.00169164	0.0204446	Down
5905	RANGAP1	-0.65564	0.00172513	0.0208194	Down
4680	CEACAM6	0.643783	0.00172791	0.020823	Up
51287	COA4	-0.650165	0.00173324	0.0208613	Down
54980	C2orf42	-0.637705	0.00173357	0.0208613	Down
916	CD3E	-0.669174	0.00175592	0.0211151	Down
10043	TOM1	0.661475	0.00176012	0.0211353	Up
6203	RPS9	-0.644914	0.00175983	0.0211353	Down
27240	SIT1	-0.658687	0.00176561	0.0211787	Down
56271	BEX4	-0.655086	0.00176752	0.0211787	Down
64407	RGS18	0.650687	0.00177109	0.0212063	Up
6799	SULT1A2	0.667326	0.00179462	0.0214422	Up
26974	ZNF285	-0.641443	0.00179673	0.0214521	Down
25820	ARIH1	0.651109	0.00180943	0.021573	Up
7581	ZNF33A	0.661457	0.00182981	0.0217542	Up
7329	UBE2I	-0.638292	0.00183297	0.0217765	Down
8924	HERC2	-0.660863	0.0018378	0.0218183	Down
162979	ZNF296	-0.635481	0.00184207	0.0218472	Down
6480	ST6GAL1	-0.660759	0.00184283	0.0218472	Down
55622	TTC27	-0.655878	0.00184532	0.0218612	Down
83877	TM2D2	-0.633213	0.0018514	0.0219024	Down
9805	SCRN1	-0.632334	0.00185345	0.0219112	Down
54522	ANKRD16	-0.642211	0.00185913	0.0219628	Down
6001	RGS10	0.634914	0.00186197	0.021981	Up
54442	KCTD5	-0.633409	0.00186757	0.0220315	Down
55659	ZNF416	-0.631797	0.00187195	0.0220677	Down
1537	CYC1	-0.633335	0.00187367	0.0220725	Down
26071	FAM127B	-0.631414	0.00189048	0.0222402	Down
84513	PPAPDC1B	-0.653103	0.00189116	0.0222402	Down
139341	FUNDC1	-0.63201	0.00189188	0.0222402	Down
23365	ARHGEF12	0.633484	0.00189693	0.0222839	Up
4128	MAOA	0.63252	0.0018986	0.022288	Up
222166	MTURN	0.639135	0.00191124	0.0224051	Up
875	CBS	0.63801	0.00191673	0.022438	Up
51237	MZB1	-0.638012	0.00191617	0.022438	Down
54908	SPDL1	-0.648624	0.0019283	0.0225107	Down
3597	IL13RA1	0.655925	0.00193925	0.0226228	Up
64963	MRPS11	-0.62943	0.00194079	0.022625	Down
9852	EPM2AIP1	-0.639262	0.00194316	0.0226369	Down
4210	MEFV	0.637443	0.00194517	0.0226447	Up
339229	OXLD1	-0.632998	0.00194686	0.0226486	Down
54758	KLHDC4	-0.640611	0.00195713	0.0227208	Down
55301	OLAH	0.629907	0.00197604	0.0229032	Up
9057	SLC7A6	-0.646401	0.00198169	0.0229425	Down
2833	CXCR3	-0.648838	0.00199473	0.0230775	Down
27031	NPHP3	-0.656807	0.00200308	0.0231422	Down
54934	KANSL2	-0.65672	0.00200763	0.0231789	Down
1653	DDX1	-0.628202	0.00201007	0.0231811	Down
255394	TCP11L2	0.634399	0.00202883	0.0233594	Up
4704	NDUFA9	-0.62678	0.0020279	0.0233594	Down
23462	HEY1	0.637101	0.00203039	0.0233613	Up
10469	TIMM44	-0.643613	0.00203421	0.0233821	Down
3003	GZMK	-0.656411	0.00203498	0.0233821	Down
23386	NUDCD3	-0.641099	0.00204665	0.0235001	Down
3709	ITPR2	0.656017	0.00206936	0.023696	Up
355	FAS	0.625476	0.00208001	0.0237693	Up
83636	C19orf12	-0.643751	0.00207981	0.0237693	Down
4037	LRP3	0.633859	0.00211027	0.024089	Up
22916	NCBP2	-0.638066	0.00213001	0.0242911	Down
22927	HABP4	-0.638898	0.00213222	0.0242998	Down
688	KLF5	0.629834	0.00213959	0.0243177	Up
84908	FAM136A	-0.629584	0.00213661	0.0243177	Down
129787	TMEM18	-0.635905	0.00213758	0.0243177	Down
219927	MRPL21	-0.624804	0.00213819	0.0243177	Down
1654	DDX3X	0.622956	0.00215169	0.0244237	Up
200081	TXLNA	-0.624531	0.00215182	0.0244237	Down
51645	PPIL1	-0.635995	0.00217132	0.0246284	Down
494470	RNF165	-0.631401	0.00217645	0.0246699	Down
142891	SAMD8	0.622275	0.00217887	0.0246806	Up
1731	2016-09-01	-0.64016	0.00219002	0.0247901	Down
2919	CXCL1	0.621989	0.00219757	0.0248422	Up
9933	KIAA0020	-0.63297	0.00219994	0.0248522	Down
1612	DAPK1	0.651294	0.00220216	0.0248605	Up
64207	IRF2BPL	0.63913	0.00220571	0.0248791	Up
55226	NAT10	-0.631306	0.00220677	0.0248791	Down
56948	SDR39U1	-0.649702	0.00221145	0.0249152	Down
3421	IDH3G	-0.622403	0.00221923	0.0249861	Down
23469	PHF3	0.622052	0.00222156	0.0249955	Up
5001	ORC5	-0.632533	0.00222341	0.0249996	Down
597	BCL2A1	0.621519	0.00223639	0.0250737	Up
9735	KNTC1	-0.629219	0.00223876	0.0250737	Down
23568	ARL2BP	-0.641212	0.00224046	0.0250737	Down
2967	GTF2H3	-0.626494	0.00224373	0.02508	Down
2793	GNGT2	-0.622053	0.00224401	0.02508	Down
79091	METTL22	0.624864	0.002256	0.0251805	Up
85027	SMIM3	0.619293	0.00228036	0.0254186	Up
3674	ITGA2B	0.630368	0.00229841	0.0255858	Up
10907	TXNL4A	-0.618584	0.00231556	0.0257426	Down
55178	RNMTL1	-0.63599	0.00233815	0.0259251	Down
3939	LDHA	0.639767	0.00235963	0.0261287	Up
8664	EIF3D	-0.637555	0.00235945	0.0261287	Down
7260	TSSC1	-0.639361	0.00237398	0.0262529	Down
51192	CKLF	0.645435	0.00238617	0.0263439	Up
81572	PDRG1	-0.644142	0.00238691	0.0263439	Down
26137	ZBTB20	-0.634619	0.00239077	0.0263518	Down
51330	TNFRSF12A	0.61595	0.00240027	0.0264309	Up
51728	POLR3K	-0.622316	0.00240109	0.0264309	Down
27161	AGO2	0.645066	0.00240777	0.026487	Up
23409	SIRT4	-0.63384	0.00241071	0.026502	Down
79791	FBXO31	-0.643303	0.00241307	0.0265106	Down
80895	ILKAP	-0.62165	0.00241688	0.0265351	Down
6925	TCF4	-0.617266	0.00242	0.026552	Down
29924	EPN1	0.633021	0.00242697	0.026611	Up
8569	MKNK1	0.622175	0.00244895	0.0267699	Up
3726	JUNB	0.614692	0.00244942	0.0267699	Up
4292	MLH1	-0.622126	0.00244842	0.0267699	Down
4818	NKG7	-0.633882	0.00244932	0.0267699	Down
54407	SLC38A2	0.622014	0.00245654	0.0268301	Up
9986	RCE1	-0.614201	0.00247547	0.0270018	Down
58476	TP53INP2	0.626245	0.00247809	0.0270128	Up
85413	SLC22A16	0.621678	0.00248138	0.0270311	Up
55534	MAML3	0.626891	0.00248453	0.0270478	Up
6197	RPS6KA3	0.620958	0.0024979	0.0271707	Up
83596	BCL2L12	-0.628602	0.00249905	0.0271707	Down
5729	PTGDR	-0.632711	0.00250304	0.0271898	Down
241	ALOX5AP	0.63768	0.0025215	0.0273087	Up
10208	USPL1	-0.627256	0.00252001	0.0273087	Down
2235	FECH	0.614252	0.00252865	0.0273684	Up
1819	DRG2	-0.627568	0.00253792	0.027451	Down
10430	TMEM147	-0.632484	0.0025543	0.0275926	Down
3934	LCN2	0.613026	0.00256098	0.027647	Up
3725	JUN	0.624165	0.00258899	0.0279314	Up
140823	ROMO1	-0.610919	0.002597	0.0279819	Down
84124	ZNF394	0.622738	0.00260151	0.0280005	Up
57559	STAMBPL1	-0.628587	0.00260206	0.0280005	Down
9328	GTF3C5	-0.617659	0.00260603	0.0280253	Down
56963	RGMA	0.611263	0.00260928	0.0280422	Up
10318	TNIP1	0.631019	0.00261476	0.0280832	Up
6659	SOX4	0.640307	0.00261855	0.0281059	Up
80153	EDC3	-0.618319	0.00262108	0.0281151	Down
116151	FAM210B	0.616739	0.00263102	0.0281677	Up
5902	RANBP1	-0.611998	0.00262874	0.0281677	Down
6150	MRPL23	-0.619985	0.00264334	0.0282815	Down
8078	USP5	-0.613414	0.00265251	0.0283484	Down
55108	BSDC1	-0.609855	0.00266492	0.028458	Down
22982	DIP2C	-0.609977	0.00267431	0.028522	Down
1138	CHRNA5	0.609739	0.00269566	0.0287315	Up
200185	KRTCAP2	-0.629126	0.00271549	0.0289136	Down
220064	ORAOV1	-0.630023	0.00271619	0.0289136	Down
8886	DDX18	-0.61386	0.0027188	0.028923	Down
221438	TREML5P	0.608196	0.00272679	0.0289713	Up
5714	PSMD8	-0.610255	0.00273566	0.0290471	Down
27301	APEX2	-0.608028	0.00274216	0.0290802	Down
1629	DBT	-0.609862	0.00274224	0.0290802	Down
375775	PNPLA7	-0.62755	0.00276001	0.0292133	Down
1182	CLCN3	0.635334	0.00277427	0.0293088	Up
84446	BRSK1	0.631573	0.00277405	0.0293088	Up
51669	SARAF	0.606459	0.00278607	0.029378	Up
3850	KRT3	0.607608	0.00278977	0.0293801	Up
9262	STK17B	0.607337	0.00278879	0.0293801	Up
23130	ATG2A	0.629886	0.00279541	0.0294211	Up
3576	CXCL8	0.613035	0.00281222	0.0295081	Up
11215	AKAP11	-0.627737	0.00280707	0.0295081	Down
5695	PSMB7	-0.609508	0.00281247	0.0295081	Down
51004	COQ6	-0.626474	0.00281854	0.0295533	Down
23398	PPWD1	-0.623566	0.00283184	0.0296742	Down
55783	CMTR2	-0.609815	0.00283603	0.0296995	Down
149420	PDIK1L	-0.610066	0.00284035	0.0297263	Down
2189	FANCG	-0.611733	0.00284928	0.0298011	Down
27252	KLHL20	-0.605726	0.00285355	0.0298272	Down
51440	HPCAL4	-0.618997	0.00287205	0.0299832	Down
10282	BET1	-0.616887	0.00288307	0.0300797	Down
10316	NMUR1	-0.604059	0.00288649	0.0300966	Down
9641	IKBKE	-0.6149	0.00291833	0.0303578	Down
9477	MED20	-0.604623	0.00293303	0.0304755	Down
5209	PFKFB3	0.609676	0.00294274	0.0305503	Up
11334	TUSC2	-0.604847	0.00295083	0.0305986	Down
6648	SOD2	0.606944	0.00295565	0.0306275	Up
1955	MEGF9	0.62646	0.00296002	0.0306349	Up
83988	NCALD	-0.620761	0.00295923	0.0306349	Down
50628	GEMIN4	-0.632133	0.00296351	0.0306522	Down
4201	MEA1	-0.603334	0.00296769	0.0306765	Down
170463	SSBP4	-0.624842	0.0029744	0.0307081	Down
10217	CTDSPL	0.602304	0.0029861	0.030772	Up
2041	EPHA1	-0.615896	0.00298377	0.030772	Down
284086	NEK8	-0.602746	0.00299431	0.0308188	Down
9984	THOC1	-0.617196	0.0030007	0.0308656	Down
51385	ZNF589	-0.617601	0.00301368	0.0309802	Down
57695	USP37	-0.600948	0.00305736	0.0313908	Down
150365	MEI1	-0.626735	0.00306442	0.0314284	Down
7625	ZNF74	-0.610713	0.00307378	0.0315015	Down
283375	SLC39A5	0.616274	0.00308314	0.0315782	Up
64976	MRPL40	-0.599707	0.00310392	0.0317523	Down
8178	ELL	0.619942	0.00311305	0.0318263	Up
7570	ZNF22	-0.600346	0.00311839	0.0318289	Down
640	BLK	-0.612459	0.00312206	0.0318289	Down
27042	DIEXF	-0.608864	0.00312279	0.0318289	Down
1616	DAXX	-0.600763	0.00313139	0.0318972	Down
9725	TMEM63A	-0.601208	0.00313395	0.0319039	Down
84310	C7orf50	-0.599784	0.00314756	0.0319855	Down
79053	ALG8	-0.60412	0.00314767	0.0319855	Down
51082	POLR1D	0.621706	0.00315058	0.0319957	Up
28973	MRPS18B	-0.59962	0.0031531	0.0319997	Down
54517	PUS7	-0.598622	0.00315543	0.0319997	Down
8724	SNX3	0.61746	0.00315868	0.0320005	Up
8797	TNFRSF10A	-0.602241	0.00316551	0.032031	Down
2788	GNG7	-0.601523	0.00318479	0.0322066	Down
6302	TSPAN31	-0.600898	0.00320021	0.0323432	Down
84934	RITA1	-0.616729	0.00320601	0.0323822	Down
8721	EDF1	-0.610088	0.00321913	0.0324952	Down
8531	YBX3	0.596947	0.0032212	0.0324966	Up
3693	ITGB5	0.602733	0.00324244	0.0326912	Up
285074	LOC285074	0.603589	0.00325644	0.0327929	Up
6374	CXCL5	0.596073	0.00326289	0.0328382	Up
8320	EOMES	-0.600986	0.00327907	0.0329813	Down
53405	CLIC5	-0.598888	0.0032847	0.0329984	Down
7504	XK	0.602818	0.0032991	0.0331034	Up
8115	TCL1A	-0.599868	0.0032986	0.0331034	Down
284040	CDRT4	-0.601632	0.00330629	0.0331557	Down
3418	IDH2	-0.595143	0.00331623	0.0332224	Down
10567	RABAC1	-0.596963	0.00332466	0.0332803	Down
80817	CEP44	-0.598902	0.00334018	0.0334157	Down
55848	PLGRKT	-0.596971	0.00334872	0.0334813	Down
5051	PAFAH2	-0.59439	0.00335856	0.0335596	Down
55347	ABHD10	-0.594018	0.00339112	0.0338447	Down
90843	TCEAL8	-0.595861	0.00340839	0.0339968	Down
113802	HENMT1	-0.597664	0.0034222	0.0340941	Down
29926	GMPPA	-0.5932	0.00345791	0.0344294	Down
1592	CYP26A1	0.591779	0.00348367	0.0346257	Up
5611	DNAJC3	0.600072	0.00354365	0.03513	Up
8795	TNFRSF10B	0.598036	0.00354622	0.03513	Up
84105	PCBD2	-0.61628	0.00357047	0.0353405	Down
79865	TREML2	0.59341	0.0035762	0.0353764	Up
65018	PINK1	0.606527	0.00358603	0.0354527	Up
1635	DCTD	-0.606931	0.0035919	0.0354898	Down
129303	TMEM150A	-0.589773	0.003605	0.0355983	Down
9778	KIAA0232	0.614615	0.00361157	0.0356423	Up
7553	ZNF7	-0.594346	0.00364051	0.0358436	Down
64172	OSGEPL1	-0.59271	0.00364269	0.035844	Down
57228	SMAGP	-0.61398	0.00364945	0.0358894	Down
944	TNFSF8	0.588661	0.00365691	0.0359208	Up
8876	VNN1	0.610467	0.00367607	0.0360668	Up
8761	PABPC4	-0.597773	0.0036835	0.0360974	Down
7538	ZFP36	0.59447	0.0037012	0.036219	Up
3065	HDAC1	-0.59692	0.00370083	0.036219	Down
5693	PSMB5	-0.587775	0.00370238	0.036219	Down
7450	VWF	0.593442	0.00372019	0.0363537	Up
282809	POC1B	0.59222	0.00372047	0.0363537	Up
7565	ZNF17	-0.587467	0.00372815	0.0364075	Down
8723	SNX4	-0.596766	0.00374879	0.0365529	Down
29093	MRPL22	-0.594845	0.00374957	0.0365529	Down
4987	OPRL1	0.605869	0.00375609	0.0365739	Up
1991	ELANE	0.59148	0.0037697	0.036664	Up
4354	MPP1	0.589071	0.00376774	0.036664	Up
23344	ESYT1	-0.604915	0.00377585	0.0367025	Down
142679	DUSP19	0.609198	0.00383481	0.0371362	Up
10576	CCT2	-0.603654	0.00383343	0.0371362	Down
1603	DAD1	-0.602932	0.00383595	0.0371362	Down
9238	TBRG4	-0.585371	0.00383975	0.0371515	Down
116496	FAM129A	0.608251	0.00386075	0.0373117	Up
57134	MAN1C1	-0.605388	0.00387875	0.0374371	Down
3028	HSD17B10	-0.585703	0.00388154	0.0374371	Down
5499	PPP1CA	-0.589726	0.00388301	0.0374371	Down
9277	WDR46	-0.587757	0.00389894	0.0375188	Down
2744	GLS	-0.612172	0.00390006	0.0375188	Down
6305	SBF1	-0.594953	0.00393201	0.0377613	Down
1326	MAP3K8	0.591974	0.00393551	0.0377733	Up
55326	AGPAT5	-0.583574	0.00396089	0.0379567	Down
10691	GMEB1	-0.583521	0.00396141	0.0379567	Down
6535	SLC6A8	0.58325	0.00396722	0.0379907	Up
7311	UBA52	-0.598475	0.00399563	0.0382191	Down
55114	ARHGAP17	-0.595878	0.00401595	0.0383698	Down
25926	NOL11	-0.592531	0.00403668	0.0385459	Down
23165	NUP205	-0.590728	0.0040396	0.0385519	Down
152137	CCDC50	-0.582099	0.00404397	0.0385602	Down
60673	ATG101	-0.593523	0.00408645	0.0389105	Down
5734	PTGER4	0.58602	0.00409002	0.0389224	Up
51025	PAM16	-0.582911	0.00409418	0.0389383	Down
56893	UBQLN4	-0.604485	0.00410219	0.038972	Down
83746	L3MBTL2	-0.601815	0.00410491	0.0389758	Down
4338	MOCS2	-0.586458	0.00412153	0.0391115	Down
30834	ZNRD1	-0.580577	0.00412603	0.039132	Down
112970	KTI12	-0.587881	0.00413319	0.0391556	Down
249	ALPL	0.584685	0.00416708	0.0393657	Up
26499	PLEK2	0.580367	0.00416477	0.0393657	Up
5092	PCBD1	-0.581682	0.00416326	0.0393657	Down
57696	DDX55	-0.59227	0.00416478	0.0393657	Down
5565	PRKAB2	-0.602083	0.00417633	0.0394309	Down
9688	NUP93	-0.579709	0.00417979	0.0394413	Down
4051	CYP4F3	0.579887	0.00420373	0.0396186	Up
54938	SARS2	-0.579848	0.00420566	0.0396186	Down
55859	BEX1	0.579767	0.0042091	0.0396288	Up
10248	POP7	-0.581173	0.00422053	0.0396919	Down
131474	CHCHD4	-0.580479	0.00423625	0.0397952	Down
55281	TMEM140	0.596283	0.00424145	0.0398217	Up
5868	RAB5A	0.596298	0.00424999	0.0398605	Up
89870	TRIM15	0.595527	0.00425108	0.0398605	Up
222235	FBXL13	0.582245	0.00425771	0.0398812	Up
90196	SYS1	-0.579024	0.00427476	0.0399556	Down
90007	MIDN	0.593828	0.00428724	0.0400501	Up
150383	CDPF1	-0.583363	0.00429297	0.0400812	Down
83931	STK40	0.602755	0.0043252	0.0402925	Up
9166	EBAG9	-0.583926	0.00432418	0.0402925	Down
9397	NMT2	-0.600603	0.00433784	0.0403549	Down
50486	G0S2	0.581924	0.00434388	0.0403769	Up
29952	DPP7	-0.596399	0.00435812	0.0404869	Down
84861	KLHL22	-0.588648	0.00436176	0.0404983	Down
10329	TMEM5	-0.602466	0.00438835	0.0407001	Down
84311	MRPL45	-0.587637	0.00439451	0.0407348	Down
23299	BICD2	0.583974	0.0044438	0.0411689	Up
254170	FBXO33	0.580927	0.00447186	0.0413832	Up
10456	HAX1	-0.57514	0.00447971	0.041433	Down
10128	LRPPRC	-0.581022	0.00448238	0.0414349	Down
9663	LPIN2	0.590102	0.00449623	0.0415041	Up
79007	DBNDD1	-0.601169	0.004494	0.0415041	Down
27032	ATP2C1	-0.575696	0.00449729	0.0415041	Down
51267	CLEC1A	0.586292	0.00451983	0.0416664	Up
51239	ANKRD39	-0.598695	0.00452923	0.04173	Down
2033	EP300	0.573897	0.00456012	0.04196	Up
112724	RDH13	-0.575872	0.00457779	0.0420391	Down
10049	DNAJB6	0.59855	0.00458513	0.0420604	Up
4190	MDH1	-0.584981	0.00458313	0.0420604	Down
55776	SAYSD1	-0.57562	0.00459356	0.0420917	Down
81831	NETO2	0.598845	0.00459849	0.0421139	Up
64167	ERAP2	0.593022	0.00460381	0.0421397	Up
8906	AP1G2	-0.574503	0.00460864	0.0421609	Down
9526	MPDU1	-0.575758	0.00461683	0.0422128	Down
6868	ADAM17	0.575411	0.00463515	0.0423112	Up
51433	ANAPC5	-0.575666	0.00466093	0.0425234	Down
219541	MED19	-0.584752	0.00467089	0.0425716	Down
2618	GART	-0.572307	0.00467129	0.0425716	Down
374395	TMEM179B	-0.573837	0.00468582	0.0426741	Down
64769	MEAF6	-0.578208	0.00468762	0.0426741	Down
57634	EP400	-0.580539	0.00470782	0.0428116	Down
55556	ENOSF1	-0.583652	0.00472058	0.0429044	Down
285605	DTWD2	0.575277	0.00472843	0.042912	Up
6136	RPL12	-0.587819	0.00472666	0.042912	Down
5704	PSMC4	-0.572143	0.00473676	0.0429438	Down
64978	MRPL38	-0.5747	0.00473771	0.0429438	Down
2995	GYPC	0.571131	0.00476069	0.0431264	Up
4738	NEDD8	-0.58038	0.00476654	0.0431264	Down
85478	CCDC65	-0.582061	0.00476813	0.0431264	Down
123688	HYKK	0.571993	0.0047813	0.0431989	Up
55288	RHOT1	0.591971	0.00483791	0.0436634	Up
55781	RIOK2	-0.570944	0.00483615	0.0436634	Down
10291	SF3A1	0.586693	0.00484369	0.0436904	Up
9645	MICAL2	0.581874	0.0048461	0.0436904	Up
51054	PLEKHA8P1	-0.586533	0.0048574	0.0437453	Down
23203	PMPCA	-0.576366	0.00488117	0.0439357	Down
51241	COX16	-0.571015	0.00488933	0.0439856	Down
22929	SEPHS1	-0.580067	0.00490779	0.0441281	Down
7073	TIAL1	0.574755	0.00492101	0.0441328	Up
10569	SLU7	0.57309	0.00491425	0.0441328	Up
7277	TUBA4A	0.572691	0.00492121	0.0441328	Up
221143	N6AMT2	-0.590717	0.00492146	0.0441328	Down
9261	MAPKAPK2	0.59117	0.00493063	0.0441904	Up
1627	DBN1	0.576032	0.00493865	0.0441904	Up
60685	ZFAND3	0.573614	0.004938	0.0441904	Up
10007	GNPDA1	-0.569825	0.00494105	0.0441904	Down
2520	GAST	0.578132	0.00496221	0.044356	Up
342035	GLDN	0.568909	0.00496763	0.0443572	Up
11039	SMA4	-0.569311	0.00496557	0.0443572	Down
132660	LIN54	0.570586	0.00497367	0.044364	Up
51218	GLRX5	0.568421	0.00497282	0.044364	Up
55070	DET1	-0.572279	0.00499158	0.0444189	Down
30968	STOML2	-0.569369	0.00499306	0.0444189	Down
10959	TMED2	-0.567782	0.00499623	0.0444236	Down
25780	RASGRP3	-0.582338	0.00500658	0.0444755	Down
57721	METTL14	-0.570356	0.00500737	0.0444755	Down
4836	NMT1	-0.569638	0.00501771	0.0445438	Down
7556	ZNF10	-0.576165	0.00502314	0.0445684	Down
84300	UQCC2	-0.568442	0.00503578	0.0446338	Down
90338	ZNF160	-0.567821	0.00503848	0.0446338	Down
8661	EIF3A	0.574474	0.00507001	0.0448657	Up
3046	HBE1	0.567679	0.00508437	0.0449691	Up
8407	TAGLN2	0.578315	0.00508986	0.0449939	Up
4591	TRIM37	-0.576885	0.00509293	0.0449974	Down
4528	MTIF2	-0.567895	0.00512276	0.0451896	Down
79730	NSUN7	0.58277	0.00513135	0.0452179	Up
11064	CNTRL	-0.572321	0.00512933	0.0452179	Down
63933	MCUR1	0.566243	0.00513877	0.0452594	Up
3049	HBQ1	0.568112	0.00514545	0.0452945	Up
338773	TMEM119	0.566177	0.00515357	0.0453423	Up
55619	DOCK10	-0.578674	0.00517654	0.0455075	Down
4682	NUBP1	-0.572345	0.00517778	0.0455075	Down
57104	PNPLA2	0.56646	0.00518449	0.0455426	Up
26052	DNM3	0.566666	0.00519021	0.0455555	Up
51759	C9orf78	0.565401	0.00521058	0.0457001	Up
6839	SUV39H1	-0.572156	0.00521712	0.0457336	Down
911	CD1C	-0.575522	0.0052254	0.0457584	Down
4070	TACSTD2	0.565302	0.00523347	0.0458052	Up
86	ACTL6A	-0.575739	0.00523699	0.0458121	Down
56604	TUBB7P	0.564044	0.00527396	0.0460874	Up
51253	MRPL37	-0.564113	0.00529661	0.0462613	Down
116115	ZNF526	-0.565232	0.00531213	0.0463727	Down
7696	ZNF137P	-0.563721	0.00536323	0.0467727	Down
55608	ANKRD10	-0.565935	0.00536352	0.0467727	Down
152559	PAQR3	-0.586526	0.00538092	0.0468919	Down
55245	UQCC1	-0.579255	0.00538582	0.0468919	Down
6602	SMARCD1	-0.580043	0.00538836	0.0468919	Down
84313	VPS25	-0.562295	0.00541166	0.0470459	Down
157567	ANKRD46	-0.566923	0.00543245	0.0472021	Down
57380	MRS2	-0.56703	0.00545761	0.0473962	Down
5261	PHKG2	-0.562572	0.0054683	0.0474645	Down
759	CA1	0.563051	0.00549055	0.0476084	Up
54793	KCTD9	0.582906	0.00551834	0.0477753	Up
55707	NECAP2	-0.562586	0.00551505	0.0477753	Down
1669	DEFA4	0.562337	0.00554054	0.0478694	Up
122970	ACOT4	-0.583719	0.00554061	0.0478694	Down
23417	MLYCD	-0.567142	0.00554986	0.047916	Down
128308	MRPL55	-0.563232	0.00555632	0.047916	Down
23173	METAP1	-0.583953	0.00559165	0.0481864	Down
55116	TMEM39B	-0.564708	0.00560755	0.0482986	Down
84279	PRADC1	-0.560366	0.00561847	0.0483431	Down
51545	ZNF581	-0.572305	0.00562581	0.0483814	Down
6590	SLPI	0.566147	0.00563565	0.0484412	Up
53831	GPR84	0.564002	0.00563889	0.0484442	Up
56005	MYDGF	-0.565668	0.00564766	0.0484947	Down
8794	TNFRSF10C	0.581409	0.00566864	0.04865	Up
51493	RTCB	-0.561169	0.0056971	0.0488693	Down
8000	PSCA	0.570488	0.00570402	0.0489036	Up
26061	HACL1	-0.561822	0.00570856	0.0489176	Down
1387	CREBBP	0.564015	0.00571964	0.0489626	Up
9595	CYTIP	0.559853	0.00571962	0.0489626	Up
51693	TRAPPC2L	-0.568395	0.00572533	0.0489863	Down
56244	BTNL2	0.566736	0.00574206	0.049019	Up
57017	COQ9	-0.560025	0.00574288	0.049019	Down
84946	LTV1	-0.581553	0.00574531	0.049019	Down
84304	NUDT22	-0.55823	0.0057762	0.0492459	Down
9296	ATP6V1F	-0.578683	0.00580316	0.0494506	Down
51282	SCAND1	-0.562601	0.00580847	0.0494707	Down
3952	LEP	0.564649	0.00581589	0.0495088	Up
64753	CCDC136	-0.580119	0.00585764	0.0497633	Down
79694	MANEA	-0.56844	0.00586523	0.0498025	Down
10147	SUGP2	-0.570863	0.00588341	0.0499064	Down
9500	MAGED1	-0.578243	0.00588741	0.0499152	Down
9053	MAP7	0.568981	0.00589214	0.04993	Up
