# Supplementary material for: Identification of key genes and upstream regulators in ischemic stroke
Source: Brain Behav. 2019 Jun 6;9(7):e01319. doi: 10.1002/brb3.1319 (PMC6625467; doi:10.1002/brb3.1319)
Supplement: Supplementary file 2 [file BRB3-9-e01319-s002.xlsx]

## Sheet: Sheet1
Id	Items	Items_Details	Support	List size	Reference Support	Reference size	Hyp	Hyp_c	Genes
891	GO:0006412	translation (BP)	43	1425	241	34208	6.659e-16	9.00962e-13	MRPL20,MRPL14,GTF2H3,RPL12,MRPL17,MRPL43,MRPS33,MRPL49,RPL32,RPS15,GSPT2,TNIP1,MRPL21,RPS9,AARSD1,UBA52,MRPS18B,MRPL45,MRPS16,MRPS9,MRPS11,EIF3G,DHPS,PABPC4,MRPL35,MRPL23,MRPL22,MRPS10,MTIF2,MRPL55,EIF3I,MRPL24,RPL13A,MRPL37,MRPL51,MRPL27,MRPL41,MRRF,MRPS2,EIF3A,MRPL34,MRPS12,EIF3D
62	GO:0006915	apoptotic process (BP)	71	1425	594	34208	1.84743e-15	1.24979e-12	ZMAT3,SLK,GADD45A,PSMA5,CIB1,BNIP2,ARHGEF12,TNFRSF25,TCTN3,SIVA1,GZMM,TIAL1,PSMD10,THOC1,DNASE1L3,PPP1R15A,NME3,ZDHHC16,LMNB1,PSMC4,PPP3R1,MCL1,UBA52,MAGED1,RHOT1,AIMP2,DAD1,DNAJA3,BIRC2,PSMB2,FAS,PLEKHF1,CSRNP1,PSMD8,BCL2L12,IER3,PSME4,FNTA,TNFRSF12A,CLPTM1L,PPP1R13B,BCL7C,PSMB7,PCNT,HINT2,UBQLN1,NMT1,RYBP,SRGN,RNF216,TNFRSF10B,VIM,DAPK1,CYFIP2,TNFRSF10C,LITAF,EP300,STK17B,FOXO3,DFFB,MRPL41,DAXX…
961	GO:0022904	respiratory electron transport chain (BP)	23	1425	86	34208	5.72366e-13	2.58137e-10	NDUFV1,NDUFB7,NDUFA12,NDUFB2,ATP5D,COX5B,ATP5H,NDUFA11,NDUFA3,ETFB,NDUFS8,NDUFS3,ATP5J,CYC1,SOD2,COX8A,NDUFS7,NDUFB11,NDUFA13,NDUFA7,NDUFA8,NDUFB8,NDUFA9
0	GO:0006355	regulation of transcription, DNA-dependent (BP)	129	1425	1609	34208	7.81747e-13	2.64426e-10	DDX1,EDF1,NFIL3,ZFP36L1,ZNF3,ZFP82,ZNF275,TSC22D3,GTF2H3,ZNF526,ZNF248,ZBTB20,REM2,VPS25,ZNF30,NFE2L2,GTF2H5,ZNF133,ZNF7,MZF1,PHB,ZNF416,RUVBL2,VPS72,ZNF671,THAP11,SOX4,MEAF6,ZNF264,DDIT3,ZNF529,ZNF439,ASXL1,LIN54,TRRAP,ZNF33A,WDR5,MED29,ZNF256,SCAND1,NFKBIZ,ZNF689,OGG1,MAGED1,POGK,ZNF74,HIF1A,RRP8,JMJD1C,PCGF5,FAM58A,JAZF1,HOXB6,EP400,LPIN2,SUV39H1,ZNF239,ERCC3,HABP4,ETS2,ZFP3,TGIF2,ZNF211,ZNF26…
802	GO:0044267	cellular protein metabolic process (BP)	40	1425	284	34208	1.78178e-11	4.8215e-09	RPL12,PROS1,MAN1B1,TUBA4A,ALG3,CCT2,RPL32,RPS15,GSPT2,MAN1C1,RPS9,UBA52,DAD1,PLAUR,MANEA,EIF3G,PIGP,GMPPA,ALG9,DHPS,D2HGDH,TBCB,PIGC,STT3A,MLEC,MAN2A2,ST6GAL1,PIGU,VKORC1,SEC24B,CCT3,DOLPP1,EIF3I,DPM3,RPL13A,B4GALT5,CCT7,EIF3A,ALG8,EIF3D
333	GO:0006810	transport (BP)	18	1425	60	34208	2.24732e-11	5.0677e-09	NDUFV1,NDUFB7,NDUFA12,NDUFB2,NDUFA11,NDUFA3,ETFB,NDUFS8,NDUFS3,ATP5J,CYC1,NDUFS7,NDUFB11,NDUFA13,NDUFA7,NDUFA8,NDUFB8,NDUFA9
1029	GO:0016070	RNA metabolic process (BP)	36	1425	257	34208	2.10425e-10	4.06722e-08	ZFP36L1,AKAP7,RPL12,PSMA5,EDC3,SNRPD3,PSMD10,RPL32,EXOSC1,ELAVL1,RPS15,GSPT2,LSM4,PSMC4,RPS9,UBA52,GEMIN4,PSMB2,PSMD8,PSME4,POP5,SNRPF,BZW2,PSMB7,EXOSC5,PAN2,RNPS1,NCBP2,ZFP36,EXOSC7,RPL13A,MAPKAPK2,EXOSC2,PSMB5,LSM2,DCPS
1049	GO:0016032	viral reproduction (BP)	41	1425	329	34208	4.67616e-10	7.90855e-08	POLR2L,GTF2H3,RPL12,PSMA5,SLC25A4,ZNF500,PSMD10,RPL32,MZF1,RANBP1,RPS15,NUP210,PSMC4,SCAND1,RPS9,UBA52,CD247,POLR2H,PSMB2,PSMD8,ERCC3,PSME4,ZSCAN18,PSMB7,ELL,NCBP2,NUP205,RPL13A,ZNF232,TBP,NUP93,NUP37,NUP62,BANF1,PSMB5,POLR2F,NUP85,ZNF394,NUPL2,RNMT,POLR2I
1064	GO:0006457	protein folding (BP)	29	1425	182	34208	5.64514e-10	8.48652e-08	MAN1B1,ERP29,ATF6,TUBA4A,CCT2,RUVBL2,DNAJC8,PPWD1,AHSA1,TRAP1,DNAJA3,PIN1,PPIL1,FKBP2,AIP,PDRG1,MPDU1,DNAJC17,DNAJC30,DNAJB6,NKTR,MLEC,CCT3,SLMAP,FKBP5,PPIE,DNAJC3,DNAJC27,CCT7
	GO:0043687	post-translational protein modification (BP)	23	1425	122	34208	1.1776e-09	1.59329e-07	PROS1,MAN1B1,ALG3,MAN1C1,DAD1,PLAUR,MANEA,PIGP,GMPPA,ALG9,DHPS,PIGC,STT3A,MLEC,MAN2A2,ST6GAL1,PIGU,VKORC1,SEC24B,DOLPP1,DPM3,B4GALT5,ALG8
660	GO:0010467	gene expression (BP)	45	1425	408	34208	3.47161e-09	4.27008e-07	SNRNP40,POLR2L,MED20,SF3A3,GTF2H3,RPL12,SNRPD3,RPL32,RPS15,GSPT2,DNAJC8,PCBP2,FARSA,SF3A1,RPS9,UBA52,SNRPA,CSTF3,AIMP2,NR2C2AP,POLR2H,FAS,EIF3G,ERCC3,SNRPF,AARS2,TXNL4A,ELL,RNPS1,NCBP2,EIF3I,RPL13A,LARS,TBP,MED24,EARS2,MAML3,POLR2F,LSM2,EIF3A,CREBBP,IARS,RNMT,POLR2I,EIF3D
1136	GO:0006364	rRNA processing (BP)	19	1425	90	34208	4.5279e-09	4.71249e-07	NHP2,DDX56,EXOSC1,RPS15,IMP3,DKC1,RRP8,GEMIN4,TSR2,SUV39H1,NOP56,EXOSC5,IMP4,EXOSC7,FBL,EXOSC2,FTSJ1,UTP14C,HEATR1
1057	GO:0016071	mRNA metabolic process (BP)	31	1425	223	34208	4.47353e-09	5.0439e-07	ZFP36L1,RPL12,PSMA5,EDC3,PSMD10,RPL32,EXOSC1,ELAVL1,RPS15,GSPT2,LSM4,PCBP2,PSMC4,RPS9,UBA52,PSMB2,PSMD8,PSME4,PSMB7,EXOSC5,PAN2,RNPS1,NCBP2,ZFP36,EXOSC7,RPL13A,MAPKAPK2,EXOSC2,PSMB5,LSM2,DCPS
831	GO:0006281	DNA repair (BP)	35	1425	285	34208	1.25475e-08	1.13179e-06	POLR2L,GTF2H3,GADD45A,FANCE,USP10,RFWD3,RUVBL2,UNG,NSMCE1,APEX2,MUTYH,ALKBH3,ATR,TTC5,OGG1,UBA52,POLR2H,CDK2,ERCC3,LIG1,RAD23B,ALKBH2,NTHL1,HERC2,FANCG,CHD1L,ASTE1,RPA2,TFPT,ACTL6A,POLR2F,RBM14,MDC1,APEX1,POLR2I
892	GO:0000278	mitotic cell cycle (BP)	36	1425	304	34208	2.0317e-08	1.71806e-06	KNTC1,CNTRL,PSMA5,TUBB,TUBA4A,PSMD10,MIS12,ANAPC5,PSMC4,UBA52,RCC2,AHCTF1,PSMB2,PSMD8,CDK2,CLIP1,PSME4,LIG1,PSMB7,PCNT,MAD1L1,CEP192,ORC5,MCM7,RANGAP1,NUP37,NUDC,RPA2,TFDP1,PSMB5,CDK6,NUP85,STAG1,CDK4,MCM3,NDEL1
334	GO:0006810,GO:0022904,GO:0006120	transport (BP),respiratory electron transport chain (BP),mitochondrial electron transport, NADH to ubiquinone (BP)	11	1425	34	34208	7.44944e-08	5.92888e-06	NDUFV1,NDUFB7,NDUFB2,NDUFA3,NDUFS8,NDUFS3,NDUFS7,NDUFA7,NDUFA8,NDUFB8,NDUFA9
101	GO:0006915,GO:0006917	apoptotic process (BP),induction of apoptosis (BP)	16	1425	77	34208	9.36863e-08	6.67145e-06	ZMAT3,TNFRSF25,SIVA1,TIAL1,NME3,FAS,TNFRSF12A,PPP1R13B,DAPK1,STK17B,FOXO3,DFFB,DAXX,NDUFA13,TFPT,PDCD5
1111	GO:0006974	response to DNA damage stimulus (BP)	21	1425	129	34208	8.89903e-08	6.6891e-06	ZMAT3,SGK1,CIB1,TLK1,DDIT3,PPP1R15A,ATR,IKBKE,BCL6,BRSK1,NIPBL,ALKBH8,FBXO31,RAD23B,MCM7,FOXO3,FANCG,CHD1L,MAPKAPK2,RIF1,WAC
541	GO:0000398	nuclear mRNA splicing, via spliceosome (BP)	24	1425	167	34208	1.2759e-07	8.63145e-06	SNRNP40,POLR2L,SF3A3,SNRPD3,DNAJC8,PCBP2,PPWD1,SF3A1,SNRPA,CSTF3,POLR2H,PPIL1,SNRPC,SNRPF,TXNL4A,RNPS1,NCBP2,SLU7,PPIE,LSM7,POLR2F,ZCCHC8,LSM2,POLR2I
1000	GO:0042981	regulation of apoptotic process (BP)	27	1425	205	34208	1.34881e-07	8.6902e-06	SGK1,DUSP1,PSMA5,TNFRSF25,PSMD10,PHB,PSMC4,MCL1,UBA52,MAGED1,BIRC2,BCL2A1,PSMB2,FAS,PSMD8,ACTN2,PSME4,CFLAR,PSMB7,TNFRSF10B,DAPK1,ACTN1,PSMB5,TNFRSF4,NME1,LCN2,RTN4
325	GO:0006810	transport (BP)	54	1425	604	34208	1.44666e-07	8.89694e-06	NDUFV1,NDUFB7,SLC37A4,SLC25A4,NDUFA12,AP4B1,NDUFB2,TRPV2,CHRNA5,THOC1,CYB5A,NDUFA11,CACNA1E,NDUFA3,DIRC2,CACNA1B,ETFB,LAPTM5,RALBP1,HBQ1,BICD2,NDUFS8,TMX4,CLCN3,ITPR2,CLIC5,NDUFS3,ABCA1,ORM1,M6PR,ATP5J,NCBP2,CYC1,SLC6A8,SLC36A4,TMED2,NDUFS7,NUP93,NDUFB11,SLC7A6,LRPPRC,OSBPL3,XK,NDUFA13,HBE1,NDUFA7,NDEL1,NDUFA8,TRAPPC4,NDUFB8,AQP9,COPZ1,ABCF2,NDUFA9
107	GO:0006915,GO:0042981	apoptotic process (BP),regulation of apoptotic process (BP)	17	1425	92	34208	2.27607e-07	1.33892e-05	PSMA5,TNFRSF25,PSMD10,PSMC4,MCL1,UBA52,MAGED1,BIRC2,PSMB2,FAS,PSMD8,PSME4,PSMB7,TNFRSF10B,DAPK1,PSMB5,RTN4
627	GO:0042493,GO:0006916	response to drug (BP),anti-apoptosis (BP)	9	1425	24	34208	2.73123e-07	1.53973e-05	SOD1,THBS1,TGFA,DAD1,FAS,SOD2,ADAM17,ANXA1,IL1B
561	GO:0008380	RNA splicing (BP)	31	1425	267	34208	2.96503e-07	1.54296e-05	U2AF1L4,SNRNP40,POLR2L,SF3A3,SNRPD3,THOC1,DNAJC8,LSM4,PCBP2,PPWD1,SF3A1,SNRPA,CSTF3,RP9,GEMIN4,POLR2H,PPIL1,SNRNP25,CDK12,SNRPF,TXNL4A,RNPS1,NCBP2,PPIE,RBM4B,LSM7,SUGP2,POLR2F,ZCCHC8,LSM2,POLR2I
1051	GO:0034641	cellular nitrogen compound metabolic process (BP)	26	1425	200	34208	2.96275e-07	1.60344e-05	ACAT1,PSMA5,MCCC1,BCAT2,SLC16A10,PSMD10,SAT1,ARG1,PSMC4,PSMB2,SLC38A2,PSMD8,PSME4,DBT,GLS,PSMB7,HIBADH,SRM,QDPR,PCBD1,SLC6A8,GOT1,SLC7A6,MRI1,HSD17B10,PSMB5
804	GO:0044267,GO:0043687,GO:0018279	cellular protein metabolic process (BP),post-translational protein modification (BP),protein N-linked glycosylation via asparagine (BP)	16	1425	85	34208	3.94031e-07	1.97453e-05	MAN1B1,ALG3,MAN1C1,DAD1,MANEA,GMPPA,ALG9,STT3A,MLEC,MAN2A2,ST6GAL1,SEC24B,DOLPP1,DPM3,B4GALT5,ALG8
1183	GO:0051289	protein homotetramerization (BP)	12	1425	48	34208	4.51194e-07	2.18024e-05	DCXR,CBR4,DCTPP1,PCBD2,DHPS,ACTN2,PCBD1,PFKP,SOD2,SHMT2,HSD17B10,PPAT
1058	GO:0000075	cell cycle checkpoint (BP)	20	1425	131	34208	5.21593e-07	2.4335e-05	PSMA5,PSMD10,ANAPC5,ATR,PSMC4,UBA52,PSMB2,PSMD8,CDK2,ERCC3,PSME4,PSMB7,MAD1L1,ORC5,MCM7,FANCG,RPA2,PSMB5,MCM3,WAC
904	GO:0000278,GO:0000084,GO:0000216,GO:0000075	mitotic cell cycle (BP),S phase of mitotic cell cycle (BP),M/G1 transition of mitotic cell cycle (BP),cell cycle checkpoint (BP)	14	1425	67	34208	5.48962e-07	2.47582e-05	PSMA5,PSMD10,PSMC4,UBA52,PSMB2,PSMD8,CDK2,PSME4,PSMB7,ORC5,MCM7,RPA2,PSMB5,MCM3
687	GO:0055086	nucleobase-containing small molecule metabolic process (BP)	15	1425	77	34208	5.69163e-07	2.48412e-05	GART,AK1,DCTD,IMPDH2,PAICS,NT5C,NT5C2,ADA,DUT,CTPS2,ADSL,APRT,PPAT,DPYD,NME1
651	GO:0005975	carbohydrate metabolic process (BP)	32	1425	290	34208	6.05638e-07	2.56071e-05	AKR1B1,PGM2,SLC37A4,PPP1CA,DCXR,NUP210,POMT1,SLC2A3,IDH3G,MDH1,B4GALT7,IDH2,PFKFB3,GPD1L,MLEC,IDH3A,MAN2A2,GNPDA1,GPCPD1,PHKG2,PFKP,NUP205,DPM3,GOT1,NUP93,NUP37,NUP62,B4GALT5,NUP85,NUPL2,ALDH2,MGAM
542	GO:0000398,GO:0008380	nuclear mRNA splicing, via spliceosome (BP),RNA splicing (BP)	22	1425	158	34208	7.31043e-07	2.90912e-05	SNRNP40,POLR2L,SF3A3,SNRPD3,DNAJC8,PCBP2,PPWD1,SF3A1,SNRPA,CSTF3,POLR2H,PPIL1,SNRPF,TXNL4A,RNPS1,NCBP2,PPIE,LSM7,POLR2F,ZCCHC8,LSM2,POLR2I
521	GO:0007275	multicellular organismal development (BP)	72	1425	945	34208	7.24816e-07	2.97174e-05	ANPEP,FLNB,DDX1,EDF1,STMN1,MICALCL,TNFAIP2,ZNF3,DAZAP1,PAQR8,PRKX,DIEXF,CREG1,ZNF7,ELAVL1,GLDN,SLC22A16,NGRN,ZNF256,ATR,MCL1,ITGB7,POMT1,HOXB2,TCTN1,LBH,EOMES,AIMP2,POGK,ZNF74,BMP6,DBN1,HOXB6,FAM65B,MEA1,HOXC11,PHF3,SHROOM4,TBCB,PSME4,ZNF260,TSHZ3,TNFRSF12A,BZW2,LEPR,TCL1A,HLX,SEMA3E,SLC26A8,ITGB5,SIAH2,BEX1,ADRA1D,PDGFC,RYBP,GPM6B,AXIN2,BIN1,KDM1A,ID3,HEY1,NUDC,B3GNT5,SPATA20,UTP14C,MBNL3,NDEL1,…
250	GO:0006468	protein phosphorylation (BP)	39	1425	398	34208	8.2063e-07	3.17232e-05	SGK1,POLR2L,GTF2H3,STK25,TLK1,PPP4R1,MAP3K8,TRIB2,EEF2K,RYK,ATR,MAP3K4,IKBKE,DYRK4,TXK,BRSK1,POLR2H,RIOK3,CDK2,ERCC3,RIOK2,PINK1,RPS6KA3,TP53RK,MATK,MKNK1,PHKG2,DAPK1,NPRL2,STK17B,SNRK,TBCK,TRIB1,MAPKAPK2,EIF2AK1,CDK6,POLR2F,CDK4,POLR2I
885	GO:0006917	induction of apoptosis (BP)	24	1425	185	34208	8.67887e-07	3.26181e-05	ZMAT3,CD27,TNFRSF25,THBS1,SIVA1,TIAL1,NME3,FAS,ERCC3,BNIP3L,TNFRSF12A,NDUFS3,PPP1R13B,TNFRSF10A,DAPK1,STK17B,FOXO3,TNFSF8,DFFB,DAXX,CEBPB,NDUFA13,TFPT,PDCD5
969	GO:0032496	response to lipopolysaccharide (BP)	20	1425	136	34208	9.60605e-07	3.5127e-05	FOS,PELI1,ALPL,JUN,FAS,PTAFR,CTSG,TLR4,RPS6KA3,ADM,PTGS2,MPO,SOD2,ADAM17,CCR7,TRIB1,MAPKAPK2,CEBPB,IL1B,MMP9
1025	GO:0043123	positive regulation of I-kappaB kinase/NF-kappaB cascade (BP)	20	1425	140	34208	1.5306e-06	5.44974e-05	RHOC,PELI1,MIB2,IKBKE,UBA52,BIRC2,PELI2,ATP2C1,TLR4,CFLAR,S100A12,PINK1,PPM1A,TNFRSF10B,LITAF,CCR7,NUP62,TMEM101,MIER1,IL1B
896	GO:0000278,GO:0000082,GO:0000084,GO:0000216,GO:0000075	mitotic cell cycle (BP),G1/S transition of mitotic cell cycle (BP),S phase of mitotic cell cycle (BP),M/G1 transition of mitotic cell cycle (BP),cell cycle checkpoint (BP)	13	1425	64	34208	1.94935e-06	6.76274e-05	PSMA5,PSMD10,PSMC4,UBA52,PSMB2,PSMD8,CDK2,PSMB7,ORC5,MCM7,RPA2,PSMB5,MCM3
543	GO:0000398,GO:0008380,GO:0010467	nuclear mRNA splicing, via spliceosome (BP),RNA splicing (BP),gene expression (BP)	17	1425	108	34208	2.37307e-06	8.02691e-05	SNRNP40,POLR2L,SF3A3,SNRPD3,DNAJC8,PCBP2,SF3A1,SNRPA,CSTF3,POLR2H,SNRPF,TXNL4A,RNPS1,NCBP2,POLR2F,LSM2,POLR2I
225	GO:0006955,GO:0032496	immune response (BP),response to lipopolysaccharide (BP)	7	1425	17	34208	2.88727e-06	9.30113e-05	FAS,PTAFR,CTSG,TLR4,CCR7,CEBPB,IL1B
938	GO:0071277	cellular response to calcium ion (BP)	7	1425	17	34208	2.88727e-06	9.30113e-05	FOS,CLIC4,JUND,JUN,ALOX5AP,JUNB,CACYBP
408	GO:0051384,GO:0043065,GO:0042493	response to glucocorticoid stimulus (BP),positive regulation of apoptotic process (BP),response to drug (BP)	4	1425	4	34208	2.99913e-06	9.43679e-05	FAS,PTGS2,ANXA1,IL1B
1188	GO:0006979	response to oxidative stress (BP)	17	1425	110	34208	3.07469e-06	9.45467e-05	VNN1,DUSP1,STK25,NDUFA12,DDIT3,OGG1,PTGS1,NDUFS8,ERCC3,TLR4,GPX7,MSRA,PTGS2,MPO,SLC23A2,PSMB5,MMP9
1093	GO:0006289	nucleotide-excision repair (BP)	13	1425	67	34208	3.35244e-06	0.000100797	POLR2L,GTF2H3,SLK,GTF2H5,OGG1,POLR2H,ERCC3,LIG1,RAD23B,MMS19,RPA2,POLR2F,POLR2I
984	GO:0006916	anti-apoptosis (BP)	24	1425	200	34208	3.50895e-06	0.000103209	CD27,VNN1,SOD1,BNIP2,THBS1,TGFA,MCL1,UBA52,DAD1,BCL2A1,FAS,IER3,CFLAR,TNFAIP3,HDAC1,MPO,DAPK1,SOD2,ADAM17,PAFAH2,ANXA1,CEBPB,IL1B,ZC3HC1
1035	GO:0016070,GO:0016071,GO:0000288,GO:0043928	RNA metabolic process (BP),mRNA metabolic process (BP),nuclear-transcribed mRNA catabolic process, deadenylation-dependent decay (BP),exonucleolytic nuclear-transcribed mRNA catabolic process involved in deadenylation-dependent decay (BP)	8	1425	24	34208	3.59792e-06	0.000103574	EDC3,EXOSC1,LSM4,EXOSC5,EXOSC7,EXOSC2,LSM2,DCPS
693	GO:0055086,GO:0006144	nucleobase-containing small molecule metabolic process (BP),purine base metabolic process (BP)	9	1425	32	34208	4.33357e-06	0.000122153	GART,IMPDH2,PAICS,NT5C,NT5C2,ADA,ADSL,APRT,PPAT
800	GO:0015031,GO:0051028	protein transport (BP),mRNA transport (BP)	9	1425	33	34208	5.73862e-06	0.000158456	NUP210,SENP2,AHCTF1,NUP205,NUP93,NUP37,NUP62,NUP85,NUPL2
901	GO:0000278,GO:0000084	mitotic cell cycle (BP),S phase of mitotic cell cycle (BP)	16	1425	104	34208	6.31995e-06	0.000171018	PSMA5,PSMD10,PSMC4,UBA52,PSMB2,PSMD8,CDK2,PSME4,LIG1,PSMB7,ORC5,MCM7,RPA2,PSMB5,CDK4,MCM3
893	GO:0000278,GO:0000082	mitotic cell cycle (BP),G1/S transition of mitotic cell cycle (BP)	16	1425	105	34208	7.17055e-06	0.000186572	PSMA5,PSMD10,PSMC4,UBA52,PSMB2,PSMD8,CDK2,PSMB7,ORC5,MCM7,RPA2,TFDP1,PSMB5,CDK6,CDK4,MCM3
917	GO:0000278,GO:0000075	mitotic cell cycle (BP),cell cycle checkpoint (BP)	16	1425	105	34208	7.17055e-06	0.000186572	PSMA5,PSMD10,ANAPC5,PSMC4,UBA52,PSMB2,PSMD8,CDK2,PSME4,PSMB7,MAD1L1,ORC5,MCM7,RPA2,PSMB5,MCM3
309	GO:0044419	interspecies interaction between organisms (BP)	32	1425	328	34208	8.42293e-06	0.000215023	ANPEP,CD81,SLC25A4,SIVA1,PRMT6,UBE2I,AP1G2,UNG,CD247,PDZD8,TAP2,PSMB2,PAAF1,SUV39H1,ERCC3,COPS6,BNIP3L,IL2RB,CFLAR,HDAC1,PSMB7,KCTD5,BIN1,RNF216,VIM,EP300,TBP,DAXX,BANF1,PSMB5,CREBBP,DDX3X
648	GO:0008152	metabolic process (BP)	31	1425	316	34208	1.03661e-05	0.000255007	ANPEP,PNPLA7,ITPK1,MAN1B1,WBSCR22,UNG,SAT1,ARG1,MAN1C1,EPHX2,NAA10,PNPLA2,DBT,AGPAT5,PDHA1,NAT10,ST6GAL1,MBTPS1,AGK,EBP,PUS1,USP15,DFFB,B3GNT5,CYP26A1,COQ3,PPAT,WDFY3,ITPA,AQP9,MMP9
894	GO:0000278,GO:0000082,GO:0000084	mitotic cell cycle (BP),G1/S transition of mitotic cell cycle (BP),S phase of mitotic cell cycle (BP)	14	1425	85	34208	1.05946e-05	0.000255973	PSMA5,PSMD10,PSMC4,UBA52,PSMB2,PSMD8,CDK2,PSMB7,ORC5,MCM7,RPA2,PSMB5,CDK4,MCM3
1004	GO:0042981,GO:0008624	regulation of apoptotic process (BP),induction of apoptosis by extracellular signals (BP)	7	1425	20	34208	1.03086e-05	0.000258288	TNFRSF25,UBA52,MAGED1,FAS,CFLAR,TNFRSF10B,DAPK1
276	GO:0006508	proteolysis (BP)	45	1425	543	34208	1.11054e-05	0.000263607	ANPEP,FBXO3,XPNPEP3,KNTC1,STAMBPL1,USP5,GZMK,MME,PREPL,PROS1,DPEP3,CLPP,GZMM,USP10,NEDD8,NRD1,PCSK7,RCE1,C1RL,PSMC4,SENP2,USP37,ADAM9,DPP7,TYSND1,PSMD8,ERAP2,OSGEP,CTSG,ABHD10,USP32,CFLAR,SCRN1,TNFAIP3,MBTPS1,PMPCA,OSGEPL1,METAP1,ASPRV1,ZRANB1,USP15,LONP1,ADAM17,SHFM1,MMP9
888	GO:0008033	tRNA processing (BP)	12	1425	64	34208	1.14913e-05	0.000268064	PUS7,POP7,LCMT2,OSGEP,POP5,OSGEPL1,DUS4L,PUS1,DUS3L,FBL,HSD17B10,URM1
411	GO:0051384,GO:0043065,GO:0032355	response to glucocorticoid stimulus (BP),positive regulation of apoptotic process (BP),response to estradiol stimulus (BP)	4	1425	5	34208	1.44972e-05	0.000297193	DUSP1,PTGS2,ANXA1,IL1B
485	GO:0043065,GO:0042493,GO:0006916	positive regulation of apoptotic process (BP),response to drug (BP),anti-apoptosis (BP)	4	1425	5	34208	1.44972e-05	0.000297193	SOD1,FAS,ANXA1,IL1B
655	GO:0005975,GO:0006103	carbohydrate metabolic process (BP),2-oxoglutarate metabolic process (BP)	4	1425	5	34208	1.44972e-05	0.000297193	IDH3G,IDH2,IDH3A,GOT1
759	GO:0051591,GO:0009416	response to cAMP (BP),response to light stimulus (BP)	4	1425	5	34208	1.44972e-05	0.000297193	FOS,DUSP1,JUNB,MAT2A
407	GO:0051384,GO:0043065	response to glucocorticoid stimulus (BP),positive regulation of apoptotic process (BP)	5	1425	9	34208	1.36399e-05	0.000297657	DUSP1,FAS,PTGS2,ANXA1,IL1B
506	GO:0043065,GO:0006979	positive regulation of apoptotic process (BP),response to oxidative stress (BP)	5	1425	9	34208	1.36399e-05	0.000297657	DUSP1,DDIT3,TLR4,PTGS2,MMP9
1326	GO:0010042	response to manganese ion (BP)	5	1425	9	34208	1.36399e-05	0.000297657	ARG1,ADAM9,D2HGDH,PTGS2,SOD2
669	GO:0010467,GO:0006366,GO:0016032,GO:0006370	gene expression (BP),transcription from RNA polymerase II promoter (BP),viral reproduction (BP),mRNA capping (BP)	8	1425	28	34208	1.31024e-05	0.000300466	POLR2L,GTF2H3,POLR2H,ERCC3,NCBP2,POLR2F,RNMT,POLR2I
341	GO:0055085,GO:0005975,GO:0015031,GO:0016032,GO:0010827,GO:0015758,GO:0008645,GO:0051028	transmembrane transport (BP),carbohydrate metabolic process (BP),protein transport (BP),viral reproduction (BP),regulation of glucose transport (BP),glucose transport (BP),hexose transport (BP),mRNA transport (BP)	7	1425	21	34208	1.49063e-05	0.000301018	NUP210,NUP205,NUP93,NUP37,NUP62,NUP85,NUPL2
744	GO:0007049	cell cycle (BP)	38	1425	435	34208	1.64811e-05	0.000327926	DUSP1,PPP1CA,TLK1,UBE2I,DDIT3,GSPT2,MLH1,APEX2,MAP3K8,HAUS7,LIN54,ATR,ERH,G0S2,USP37,BRSK1,PIN1,SUV39H1,FOXN3,CDK2,NIPBL,BORA,FBXO31,RPS6KA3,TXNL4A,SIAH2,TUSC2,EP300,ANXA1,MRPL41,RIF1,CDK6,CDK4,MDC1,RGS2,ARL2,PDCD2L,ZC3HC1
261	GO:0006468,GO:0006281	protein phosphorylation (BP),DNA repair (BP)	8	1425	29	34208	1.74338e-05	0.000341854	POLR2L,GTF2H3,ATR,POLR2H,CDK2,ERCC3,POLR2F,POLR2I
694	GO:0055086,GO:0006144,GO:0009168	nucleobase-containing small molecule metabolic process (BP),purine base metabolic process (BP),purine ribonucleoside monophosphate biosynthetic process (BP)	6	1425	15	34208	1.87088e-05	0.000361614	GART,IMPDH2,PAICS,ADA,ADSL,PPAT
1034	GO:0016070,GO:0016071,GO:0000288	RNA metabolic process (BP),mRNA metabolic process (BP),nuclear-transcribed mRNA catabolic process, deadenylation-dependent decay (BP)	10	1425	47	34208	1.92931e-05	0.000367655	ZFP36L1,EDC3,EXOSC1,LSM4,EXOSC5,PAN2,EXOSC7,EXOSC2,LSM2,DCPS
606	GO:0042493,GO:0001666,GO:0032496	response to drug (BP),response to hypoxia (BP),response to lipopolysaccharide (BP)	5	1425	10	34208	2.63397e-05	0.000488187	FAS,SOD2,ADAM17,IL1B,MMP9
609	GO:0042493,GO:0001666,GO:0006916	response to drug (BP),response to hypoxia (BP),anti-apoptosis (BP)	5	1425	10	34208	2.63397e-05	0.000488187	THBS1,FAS,SOD2,ADAM17,IL1B
975	GO:0032496,GO:0007568	response to lipopolysaccharide (BP),aging (BP)	7	1425	23	34208	2.92076e-05	0.000500227	FOS,JUN,FAS,ADM,MPO,SOD2,IL1B
212	GO:0007165,GO:0006461	signal transduction (BP),protein complex assembly (BP)	6	1425	16	34208	2.88768e-05	0.000500902	IL1RAP,LPXN,FAS,IL2RB,KIFAP3,CREBBP
441	GO:0045087,GO:0034142,GO:0002755,GO:0034130,GO:0008063,GO:0002224,GO:0034134,GO:0032496	innate immune response (BP),toll-like receptor 4 signaling pathway (BP),MyD88-dependent toll-like receptor signaling pathway (BP),toll-like receptor 1 signaling pathway (BP),Toll signaling pathway (BP),toll-like receptor signaling pathway (BP),toll-like receptor 2 signaling pathway (BP),response to lipopolysaccharide (BP)	6	1425	16	34208	2.88768e-05	0.000500902	FOS,PELI1,JUN,TLR4,RPS6KA3,MAPKAPK2
352	GO:0055085,GO:0016032	transmembrane transport (BP),viral reproduction (BP)	8	1425	31	34208	2.97493e-05	0.000503134	SLC25A4,NUP210,NUP205,NUP93,NUP37,NUP62,NUP85,NUPL2
1153	GO:0006629	lipid metabolic process (BP)	25	1425	241	34208	2.85181e-05	0.000507697	PNPLA7,PPP1CA,PEMT,ECHDC2,PLCH2,DEGS1,PTGS1,ACOT4,PAFAH1B3,SERINC1,ARV1,LPIN2,LEP,ECH1,NPHP3,TECR,ABCA1,LIPT1,MBTPS1,GPCPD1,PLCL2,PAFAH2,ANXA1,HSD17B10,SAMD8
213	GO:0006955	immune response (BP)	34	1425	382	34208	3.07842e-05	0.00050794	ILF2,NFIL3,CLEC4E,CD1C,IL1RAP,PTGER4,THBS1,WAS,C5AR1,IKBKE,IL37,CD7,BMP6,TAP2,FAS,PTAFR,CTSG,HLA-DQB1,PGLYRP1,TLR4,CXCL1,CXCL5,IL32,LAX1,IL1R2,FCAR,HLA-DOB,CCR7,TNFSF8,CEBPB,TNFRSF4,OSM,AQP9,IL1B
605	GO:0042493,GO:0001666	response to drug (BP),response to hypoxia (BP)	9	1425	40	34208	3.12794e-05	0.000509892	RHOC,THBS1,MLH1,FAS,SOD2,EP300,ADAM17,IL1B,MMP9
1039	GO:0043066	negative regulation of apoptotic process (BP)	27	1425	272	34208	3.05339e-05	0.000510029	FHL2,PCID2,TRIM32,THBS1,PSMD10,SOX4,KLHL20,MIF,PHIP,BCL6,PLAUR,DNAJA3,BIRC2,LEP,SOX8,TSC22D1,ADA,BNIP3L,CFLAR,HDAC1,RPS6KA3,SIAH2,GIMAP5,SOD2,KDM1A,NUP62,ANXA1
797	GO:0015031	protein transport (BP)	36	1425	413	34208	2.84569e-05	0.000513362	ZMAT3,PEX5,RAB32,RAB1A,VPS25,COG1,SYS1,SEC22B,NUP210,SNX3,SENP2,NECAP2,SNX4,AHCTF1,TAP2,RAB11FIP1,BET1,SCAMP3,IPO9,RILP,CHCHD4,SNAP23,NUP205,NUP93,STXBP5,NUP37,NUP62,PAM16,RAB5A,APBA3,NUP85,ATG16L1,NUPL2,TIMM22,SNX10,TOM1
903	GO:0000278,GO:0000084,GO:0031145,GO:0051439,GO:0006977,GO:0000216,GO:0000075	mitotic cell cycle (BP),S phase of mitotic cell cycle (BP),anaphase-promoting complex-dependent proteasomal ubiquitin-dependent protein catabolic process (BP),regulation of ubiquitin-protein ligase activity involved in mitotic cell cycle (BP),DNA damage response, signal transduction by p53 class mediator resulting in cell cycle arrest (BP),M/G1 transition of mitotic cell cycle (BP),cell cycle che…	10	1425	49	34208	2.83866e-05	0.000519015	PSMA5,PSMD10,PSMC4,UBA52,PSMB2,PSMD8,CDK2,PSME4,PSMB7,PSMB5
1050	GO:0016032,GO:0000075	viral reproduction (BP),cell cycle checkpoint (BP)	10	1425	50	34208	3.41661e-05	0.000550318	PSMA5,PSMD10,PSMC4,UBA52,PSMB2,PSMD8,ERCC3,PSME4,PSMB7,PSMB5
269	GO:0006468,GO:0006974	protein phosphorylation (BP),response to DNA damage stimulus (BP)	6	1425	17	34208	4.3053e-05	0.00056554	SGK1,TLK1,ATR,IKBKE,BRSK1,MAPKAPK2
971	GO:0032496,GO:0006916	response to lipopolysaccharide (BP),anti-apoptosis (BP)	6	1425	17	34208	4.3053e-05	0.00056554	FAS,MPO,SOD2,ADAM17,CEBPB,IL1B
1055	GO:0034641,GO:0009083	cellular nitrogen compound metabolic process (BP),branched chain family amino acid catabolic process (BP)	6	1425	17	34208	4.3053e-05	0.00056554	ACAT1,MCCC1,BCAT2,DBT,HIBADH,HSD17B10
662	GO:0010467,GO:0006366	gene expression (BP),transcription from RNA polymerase II promoter (BP)	15	1425	108	34208	4.22629e-05	0.000571817	POLR2L,MED20,GTF2H3,SNRPD3,CSTF3,POLR2H,ERCC3,SNRPF,ELL,RNPS1,NCBP2,TBP,POLR2F,RNMT,POLR2I
66	GO:0006915,GO:0007165,GO:0042981,GO:0008624	apoptotic process (BP),signal transduction (BP),regulation of apoptotic process (BP),induction of apoptosis by extracellular signals (BP)	4	1425	6	34208	4.20483e-05	0.00057466	TNFRSF25,FAS,TNFRSF10B,DAPK1
174	GO:0007165,GO:0051384,GO:0001666	signal transduction (BP),response to glucocorticoid stimulus (BP),response to hypoxia (BP)	4	1425	6	34208	4.20483e-05	0.00057466	RHOC,FAS,ADM,IL1B
231	GO:0006955,GO:0000187	immune response (BP),activation of MAPK activity (BP)	4	1425	6	34208	4.20483e-05	0.00057466	THBS1,C5AR1,TLR4,IL1B
483	GO:0043065,GO:0042493,GO:0032496	positive regulation of apoptotic process (BP),response to drug (BP),response to lipopolysaccharide (BP)	4	1425	6	34208	4.20483e-05	0.00057466	FAS,PTGS2,IL1B,MMP9
557	GO:0000398,GO:0008380,GO:0006457	nuclear mRNA splicing, via spliceosome (BP),RNA splicing (BP),protein folding (BP)	4	1425	6	34208	4.20483e-05	0.00057466	DNAJC8,PPWD1,PPIL1,PPIE
594	GO:0042493,GO:0008285,GO:0032496	response to drug (BP),negative regulation of cell proliferation (BP),response to lipopolysaccharide (BP)	4	1425	6	34208	4.20483e-05	0.00057466	JUN,PTGS2,SOD2,IL1B
607	GO:0042493,GO:0001666,GO:0032496,GO:0006916	response to drug (BP),response to hypoxia (BP),response to lipopolysaccharide (BP),anti-apoptosis (BP)	4	1425	6	34208	4.20483e-05	0.00057466	FAS,SOD2,ADAM17,IL1B
629	GO:0042493,GO:0006916,GO:0000187	response to drug (BP),anti-apoptosis (BP),activation of MAPK activity (BP)	4	1425	6	34208	4.20483e-05	0.00057466	SOD1,THBS1,TGFA,IL1B
665	GO:0010467,GO:0006366,GO:0016032,GO:0006367,GO:0006368,GO:0006383	gene expression (BP),transcription from RNA polymerase II promoter (BP),viral reproduction (BP),transcription initiation from RNA polymerase II promoter (BP),transcription elongation from RNA polymerase II promoter (BP),transcription from RNA polymerase III promoter (BP)	4	1425	6	34208	4.20483e-05	0.00057466	POLR2L,POLR2H,TBP,POLR2F
704	GO:0008285,GO:0032496,GO:0007568	negative regulation of cell proliferation (BP),response to lipopolysaccharide (BP),aging (BP)	4	1425	6	34208	4.20483e-05	0.00057466	JUN,ADM,SOD2,IL1B
1346	GO:0043405	regulation of MAP kinase activity (BP)	4	1425	6	34208	4.20483e-05	0.00057466	LIME1,TRIB2,CDK12,TRIB1
767	GO:0001666	response to hypoxia (BP)	20	1425	175	34208	4.49569e-05	0.000584872	RHOC,THBS1,MLH1,HIF1A,FAS,LEP,ADA,ERCC3,TLR4,ITPR2,ADSL,ADM,UBQLN1,SOD2,EP300,LONP1,ADAM17,CREBBP,IL1B,MMP9
721	GO:0045893	positive regulation of transcription, DNA-dependent (BP)	39	1425	468	34208	3.6881e-05	0.000587059	ILF2,EDF1,FHL2,FOS,PCID2,ILF3,PHB,EGR1,SOX4,DDIT3,PHIP,LBH,EOMES,JUN,HNRNPAB,HIF1A,PCBD2,NIF3L1,SOX8,CDK2,ETS2,HDAC1,KLF5,PPM1A,RLF,PCBD1,ELF1,TCF4,ZFP90,TBP,MMS19,FOXO3,NUP62,MED24,NCOA4,KLF4,WAC,CREBBP,PTGES2
503	GO:0043065,GO:0032355	positive regulation of apoptotic process (BP),response to estradiol stimulus (BP)	5	1425	11	34208	4.66273e-05	0.000595158	DUSP1,PTGS2,ANXA1,IL1B,MMP9
691	GO:0055086,GO:0006164,GO:0006144,GO:0009168	nucleobase-containing small molecule metabolic process (BP),purine nucleotide biosynthetic process (BP),purine base metabolic process (BP),purine ribonucleoside monophosphate biosynthetic process (BP)	5	1425	11	34208	4.66273e-05	0.000595158	GART,IMPDH2,PAICS,ADSL,PPAT
342	GO:0055085,GO:0005975,GO:0015758,GO:0008645	transmembrane transport (BP),carbohydrate metabolic process (BP),glucose transport (BP),hexose transport (BP)	9	1425	42	34208	4.73225e-05	0.000598386	SLC37A4,NUP210,SLC2A3,NUP205,NUP93,NUP37,NUP62,NUP85,NUPL2
622	GO:0042493,GO:0032496	response to drug (BP),response to lipopolysaccharide (BP)	8	1425	32	34208	3.82212e-05	0.000601317	FOS,JUN,FAS,PTGS2,SOD2,ADAM17,IL1B,MMP9
97	GO:0006915,GO:0000209,GO:0042981	apoptotic process (BP),protein polyubiquitination (BP),regulation of apoptotic process (BP)	10	1425	51	34208	4.09222e-05	0.000629179	PSMA5,PSMD10,PSMC4,UBA52,BIRC2,PSMB2,PSMD8,PSME4,PSMB7,PSMB5
1217	GO:0051028	mRNA transport (BP)	10	1425	51	34208	4.09222e-05	0.000629179	NUP210,SENP2,AHCTF1,NUP205,NUP93,NUP37,NUP62,LRPPRC,NUP85,NUPL2
752	GO:0007049,GO:0006974	cell cycle (BP),response to DNA damage stimulus (BP)	7	1425	25	34208	5.32298e-05	0.000660733	TLK1,DDIT3,ATR,BRSK1,NIPBL,FBXO31,RIF1
770	GO:0001666,GO:0032496	response to hypoxia (BP),response to lipopolysaccharide (BP)	7	1425	25	34208	5.32298e-05	0.000660733	FAS,TLR4,ADM,SOD2,ADAM17,IL1B,MMP9
7	GO:0006355,GO:0044419,GO:0045944,GO:0001666	regulation of transcription, DNA-dependent (BP),interspecies interaction between organisms (BP),positive regulation of transcription from RNA polymerase II promoter (BP),response to hypoxia (BP)	3	1425	3	34208	7.21414e-05	0.000687376	ERCC3,EP300,CREBBP
64	GO:0006915,GO:0007165,GO:0006917,GO:0042981,GO:0008624	apoptotic process (BP),signal transduction (BP),induction of apoptosis (BP),regulation of apoptotic process (BP),induction of apoptosis by extracellular signals (BP)	3	1425	3	34208	7.21414e-05	0.000687376	TNFRSF25,FAS,DAPK1
86	GO:0006915,GO:0008285,GO:0009408	apoptotic process (BP),negative regulation of cell proliferation (BP),response to heat (BP)	3	1425	3	34208	7.21414e-05	0.000687376	DNAJA3,OSM,IL1B
95	GO:0006915,GO:0007166,GO:0042981	apoptotic process (BP),cell surface receptor signaling pathway (BP),regulation of apoptotic process (BP)	3	1425	3	34208	7.21414e-05	0.000687376	TNFRSF25,BIRC2,TNFRSF10B
156	GO:0007165,GO:0006955,GO:0043065,GO:0001666,GO:0032496,GO:0071260	signal transduction (BP),immune response (BP),positive regulation of apoptotic process (BP),response to hypoxia (BP),response to lipopolysaccharide (BP),cellular response to mechanical stimulus (BP)	3	1425	3	34208	7.21414e-05	0.000687376	FAS,TLR4,IL1B
171	GO:0007165,GO:0051384,GO:0043065,GO:0042493,GO:0006916	signal transduction (BP),response to glucocorticoid stimulus (BP),positive regulation of apoptotic process (BP),response to drug (BP),anti-apoptosis (BP)	3	1425	3	34208	7.21414e-05	0.000687376	FAS,ANXA1,IL1B
175	GO:0007165,GO:0051384,GO:0001666,GO:0032496,GO:0007568	signal transduction (BP),response to glucocorticoid stimulus (BP),response to hypoxia (BP),response to lipopolysaccharide (BP),aging (BP)	3	1425	3	34208	7.21414e-05	0.000687376	FAS,ADM,IL1B
219	GO:0006955,GO:0042493,GO:0001666,GO:0006916	immune response (BP),response to drug (BP),response to hypoxia (BP),anti-apoptosis (BP)	3	1425	3	34208	7.21414e-05	0.000687376	THBS1,FAS,IL1B
222	GO:0006955,GO:0001666,GO:0000187	immune response (BP),response to hypoxia (BP),activation of MAPK activity (BP)	3	1425	3	34208	7.21414e-05	0.000687376	THBS1,TLR4,IL1B
364	GO:0045944,GO:0045087,GO:0001666	positive regulation of transcription from RNA polymerase II promoter (BP),innate immune response (BP),response to hypoxia (BP)	3	1425	3	34208	7.21414e-05	0.000687376	TLR4,EP300,CREBBP
409	GO:0051384,GO:0043065,GO:0042493,GO:0014070,GO:0032355	response to glucocorticoid stimulus (BP),positive regulation of apoptotic process (BP),response to drug (BP),response to organic cyclic compound (BP),response to estradiol stimulus (BP)	3	1425	3	34208	7.21414e-05	0.000687376	PTGS2,ANXA1,IL1B
410	GO:0051384,GO:0043065,GO:0042493,GO:0032496	response to glucocorticoid stimulus (BP),positive regulation of apoptotic process (BP),response to drug (BP),response to lipopolysaccharide (BP)	3	1425	3	34208	7.21414e-05	0.000687376	FAS,PTGS2,IL1B
486	GO:0043065,GO:0042493,GO:0007566	positive regulation of apoptotic process (BP),response to drug (BP),embryo implantation (BP)	3	1425	3	34208	7.21414e-05	0.000687376	SOD1,PTGS2,IL1B
496	GO:0043065,GO:0032496,GO:0006979	positive regulation of apoptotic process (BP),response to lipopolysaccharide (BP),response to oxidative stress (BP)	3	1425	3	34208	7.21414e-05	0.000687376	TLR4,PTGS2,MMP9
601	GO:0042493,GO:0051591,GO:0014070,GO:0071277,GO:0034097,GO:0009612	response to drug (BP),response to cAMP (BP),response to organic cyclic compound (BP),cellular response to calcium ion (BP),response to cytokine stimulus (BP),response to mechanical stimulus (BP)	3	1425	3	34208	7.21414e-05	0.000687376	FOS,JUN,JUNB
602	GO:0042493,GO:0051591,GO:0009416	response to drug (BP),response to cAMP (BP),response to light stimulus (BP)	3	1425	3	34208	7.21414e-05	0.000687376	FOS,JUNB,MAT2A
615	GO:0042493,GO:0014070,GO:0051726,GO:0034097	response to drug (BP),response to organic cyclic compound (BP),regulation of cell cycle (BP),response to cytokine stimulus (BP)	3	1425	3	34208	7.21414e-05	0.000687376	JUN,PTGS2,JUNB
656	GO:0005975,GO:0006103,GO:0006099,GO:0006102	carbohydrate metabolic process (BP),2-oxoglutarate metabolic process (BP),tricarboxylic acid cycle (BP),isocitrate metabolic process (BP)	3	1425	3	34208	7.21414e-05	0.000687376	IDH3G,IDH2,IDH3A
758	GO:0051591,GO:0032870,GO:0009416	response to cAMP (BP),cellular response to hormone stimulus (BP),response to light stimulus (BP)	3	1425	3	34208	7.21414e-05	0.000687376	FOS,DUSP1,JUNB
939	GO:0071277,GO:0007568	cellular response to calcium ion (BP),aging (BP)	3	1425	3	34208	7.21414e-05	0.000687376	FOS,JUN,CACYBP
952	GO:0001501,GO:0032496	skeletal system development (BP),response to lipopolysaccharide (BP)	3	1425	3	34208	7.21414e-05	0.000687376	ALPL,RPS6KA3,MMP9
966	GO:0055114,GO:0007568,GO:0006979	oxidation-reduction process (BP),aging (BP),response to oxidative stress (BP)	3	1425	3	34208	7.21414e-05	0.000687376	PTGS1,MSRA,MPO
1070	GO:0051260,GO:0001889	protein homooligomerization (BP),liver development (BP)	3	1425	3	34208	7.21414e-05	0.000687376	ACAT1,VWF,SOD2
1268	GO:0010043,GO:0010042	response to zinc ion (BP),response to manganese ion (BP)	3	1425	3	34208	7.21414e-05	0.000687376	ARG1,D2HGDH,SOD2
1339	GO:0046501	protoporphyrinogen IX metabolic process (BP)	3	1425	3	34208	7.21414e-05	0.000687376	PPOX,FECH,EIF2AK1
826	GO:0006511	ubiquitin-dependent protein catabolic process (BP)	18	1425	150	34208	5.59866e-05	0.000688635	FBXO21,USP5,USPL1,PSMA5,USP10,NEDD8,UBE2I,ANAPC5,UBE2G2,USP37,USP32,SIAH2,ARIH1,PAN2,USP15,FBXO4,UBE2H,ARIH2
995	GO:0006886	intracellular protein transport (BP)	21	1425	196	34208	7.58175e-05	0.00071735	SNX17,ERP29,TLK1,SNX13,AP4B1,RPGR,TIMM44,AP1G2,KPNA4,MRPL45,TOMM22,SNX1,GGA2,IPO9,SEC24B,XPO5,SSR4,HERC2,TMED2,COPZ1,TOM1
1102	GO:0043968	histone H2A acetylation (BP)	5	1425	12	34208	7.7184e-05	0.000725208	RUVBL2,MEAF6,TRRAP,EP400,ACTL6A
109	GO:0006915,GO:0042981,GO:0008624	apoptotic process (BP),regulation of apoptotic process (BP),induction of apoptosis by extracellular signals (BP)	6	1425	18	34208	6.23023e-05	0.00073943	TNFRSF25,UBA52,MAGED1,FAS,TNFRSF10B,DAPK1
801	GO:0015031,GO:0006897	protein transport (BP),endocytosis (BP)	6	1425	18	34208	6.23023e-05	0.00073943	SNX3,NECAP2,SNX4,SCAMP3,RAB5A,TOM1
914	GO:0000278,GO:0016032	mitotic cell cycle (BP),viral reproduction (BP)	11	1425	64	34208	6.15006e-05	0.00074295	PSMA5,PSMD10,PSMC4,UBA52,PSMB2,PSMD8,PSME4,PSMB7,NUP37,PSMB5,NUP85
348	GO:0055085,GO:0015031	transmembrane transport (BP),protein transport (BP)	8	1425	34	34208	6.12615e-05	0.000746727	NUP210,TAP2,NUP205,NUP93,NUP37,NUP62,NUP85,NUPL2
839	GO:0006281,GO:0006289	DNA repair (BP),nucleotide-excision repair (BP)	10	1425	55	34208	8.05356e-05	0.00075148	POLR2L,GTF2H3,OGG1,POLR2H,ERCC3,LIG1,RAD23B,RPA2,POLR2F,POLR2I
1056	GO:0006977	DNA damage response, signal transduction by p53 class mediator resulting in cell cycle arrest (BP)	11	1425	66	34208	8.23286e-05	0.00076295	PSMA5,PSMD10,SOX4,PSMC4,UBA52,PSMB2,PSMD8,CDK2,PSME4,PSMB7,PSMB5
881	GO:0006950	response to stress (BP)	18	1425	155	34208	8.60941e-05	0.000792417	AKR1B1,SGK1,FAM129A,ATF6,SNN,PPP1R15A,MAP3K4,AHSA1,STIP1,TRAP1,PINK1,RPS6KA3,ZFP36,MAPKAPK2,EIF2AK1,CA2,GADD45B,SERPINH1
667	GO:0010467,GO:0006366,GO:0016032,GO:0006368,GO:0006370,GO:0050434	gene expression (BP),transcription from RNA polymerase II promoter (BP),viral reproduction (BP),transcription elongation from RNA polymerase II promoter (BP),mRNA capping (BP),positive regulation of viral transcription (BP)	7	1425	26	34208	7.02271e-05	0.000812113	POLR2L,GTF2H3,POLR2H,ERCC3,NCBP2,POLR2F,POLR2I
675	GO:0010467,GO:0006281,GO:0016032	gene expression (BP),DNA repair (BP),viral reproduction (BP)	7	1425	26	34208	7.02271e-05	0.000812113	POLR2L,GTF2H3,UBA52,POLR2H,ERCC3,POLR2F,POLR2I
716	GO:0007596,GO:0030168,GO:0002576	blood coagulation (BP),platelet activation (BP),platelet degranulation (BP)	12	1425	78	34208	8.88741e-05	0.000812478	SOD1,PROS1,THBS1,TUBA4A,ACTN2,VWF,HABP4,ITGA2B,SRGN,F5,ACTN1,F13A1
591	GO:0042493	response to drug (BP)	28	1425	301	34208	6.97501e-05	0.000820625	FOS,SOD1,RHOC,PPOX,THBS1,PEMT,TGFA,DDIT3,MLH1,ARG1,DAD1,JUN,FAS,SRP14,CA4,ACSL1,PTGS2,SOD2,EP300,ADAM17,JUNB,ANXA1,MAT2A,CDK4,NME1,NNMT,IL1B,MMP9
493	GO:0043065,GO:0009408	positive regulation of apoptotic process (BP),response to heat (BP)	4	1425	7	34208	9.4861e-05	0.000833422	SOD1,DNAJA3,IL1B,MMP9
494	GO:0043065,GO:0001666,GO:0032496	positive regulation of apoptotic process (BP),response to hypoxia (BP),response to lipopolysaccharide (BP)	4	1425	7	34208	9.4861e-05	0.000833422	FAS,TLR4,IL1B,MMP9
657	GO:0005975,GO:0006099	carbohydrate metabolic process (BP),tricarboxylic acid cycle (BP)	4	1425	7	34208	9.4861e-05	0.000833422	IDH3G,MDH1,IDH2,IDH3A
965	GO:0055114,GO:0007568	oxidation-reduction process (BP),aging (BP)	4	1425	7	34208	9.4861e-05	0.000833422	PTGS1,MSRA,MPO,SOD2
977	GO:0032496,GO:0006979	response to lipopolysaccharide (BP),response to oxidative stress (BP)	4	1425	7	34208	9.4861e-05	0.000833422	TLR4,PTGS2,MPO,MMP9
1121	GO:0008217	regulation of blood pressure (BP)	10	1425	56	34208	9.44122e-05	0.000857314	SGK1,SOD1,EPHX2,CACNA1B,PTGS1,LEP,ERAP2,PTGS2,C3AR1,SOD2
895	GO:0000278,GO:0000082,GO:0000084,GO:0031145,GO:0051439,GO:0006977,GO:0000216,GO:0000075	mitotic cell cycle (BP),G1/S transition of mitotic cell cycle (BP),S phase of mitotic cell cycle (BP),anaphase-promoting complex-dependent proteasomal ubiquitin-dependent protein catabolic process (BP),regulation of ubiquitin-protein ligase activity involved in mitotic cell cycle (BP),DNA damage response, signal transduction by p53 class mediator resulting in cell cycle arrest (BP),M/G1 transitio…	9	1425	46	34208	0.000100665	0.000878705	PSMA5,PSMD10,PSMC4,UBA52,PSMB2,PSMD8,CDK2,PSMB7,PSMB5
428	GO:0045087	innate immune response (BP)	28	1425	309	34208	0.000109531	0.000949975	FOS,VNN1,CLEC4A,IL1RAP,TRIM32,GZMM,PELI1,PCBP2,C1RL,MEFV,MIF,IKBKE,UBA52,JUN,PIN1,PELI2,PGLYRP1,TLR4,CLEC4D,S100A12,TNFAIP3,RPS6KA3,POLR3A,EP300,MAPKAPK2,CREBBP,LCN2,POLR3K
1099	GO:0008104	protein localization (BP)	10	1425	57	34208	0.000110261	0.000950212	CD81,AKAP7,CUTA,NEDD8,BBS2,BCL6,ERCC3,CLIC5,CBY1,KIFAP3
438	GO:0045087,GO:0034142,GO:0002755,GO:0002756,GO:0034130,GO:0008063,GO:0002224,GO:0034134,GO:0032496	innate immune response (BP),toll-like receptor 4 signaling pathway (BP),MyD88-dependent toll-like receptor signaling pathway (BP),MyD88-independent toll-like receptor signaling pathway (BP),toll-like receptor 1 signaling pathway (BP),Toll signaling pathway (BP),toll-like receptor signaling pathway (BP),toll-like receptor 2 signaling pathway (BP),response to lipopolysaccharide (BP)	5	1425	13	34208	0.000121116	0.000981254	FOS,JUN,TLR4,RPS6KA3,MAPKAPK2
498	GO:0043065,GO:0006916	positive regulation of apoptotic process (BP),anti-apoptosis (BP)	5	1425	13	34208	0.000121116	0.000981254	SOD1,FAS,IER3,ANXA1,IL1B
598	GO:0042493,GO:0007049	response to drug (BP),cell cycle (BP)	5	1425	13	34208	0.000121116	0.000981254	DDIT3,MLH1,EP300,ANXA1,CDK4
625	GO:0042493,GO:0032496,GO:0007568	response to drug (BP),response to lipopolysaccharide (BP),aging (BP)	5	1425	13	34208	0.000121116	0.000981254	FOS,JUN,FAS,SOD2,IL1B
703	GO:0008285,GO:0032496	negative regulation of cell proliferation (BP),response to lipopolysaccharide (BP)	5	1425	13	34208	0.000121116	0.000981254	JUN,ADM,PTGS2,SOD2,IL1B
1269	GO:0001522	pseudouridine synthesis (BP)	5	1425	13	34208	0.000121116	0.000981254	RPUSD3,DKC1,PUS7,RPUSD2,PUS1
916	GO:0000278,GO:0031145,GO:0051439,GO:0000075	mitotic cell cycle (BP),anaphase-promoting complex-dependent proteasomal ubiquitin-dependent protein catabolic process (BP),regulation of ubiquitin-protein ligase activity involved in mitotic cell cycle (BP),cell cycle checkpoint (BP)	11	1425	69	34208	0.000124736	0.000998627	PSMA5,PSMD10,ANAPC5,PSMC4,UBA52,PSMB2,PSMD8,CDK2,PSME4,PSMB7,PSMB5
964	GO:0055114	oxidation-reduction process (BP)	23	1425	233	34208	0.000124543	0.00100301	NDUFV1,PPOX,YPEL5,IMPDH2,DEGS1,PTGS1,IDH3G,PCBD2,MDH1,ALKBH8,CYB5R4,PDHA1,GPD1L,MSRA,PCBD1,MPO,DUS4L,SOD2,KDM1A,NDUFS7,CYP2R1,APEX1,NDUFA9
1090	GO:0009117	nucleotide metabolic process (BP)	7	1425	28	34208	0.000117508	0.00100626	NME3,NT5C,NT5C2,ADA,DUT,NME1,ITPA
922	GO:0000082	G1/S transition of mitotic cell cycle (BP)	17	1425	145	34208	0.000118994	0.00101257	PSMA5,PSMD10,PSMC4,UBA52,USP37,PSMB2,PSMD8,CDK2,PSMB7,ORC5,MCM7,RPA2,TFDP1,PSMB5,CDK6,CDK4,MCM3
256	GO:0006468,GO:0010467,GO:0006366,GO:0006281,GO:0016032,GO:0006289,GO:0006367,GO:0006368,GO:0006370,GO:0050434,GO:0006283	protein phosphorylation (BP),gene expression (BP),transcription from RNA polymerase II promoter (BP),DNA repair (BP),viral reproduction (BP),nucleotide-excision repair (BP),transcription initiation from RNA polymerase II promoter (BP),transcription elongation from RNA polymerase II promoter (BP),mRNA capping (BP),positive regulation of viral transcription (BP),transcription-coupled nucleotide-exc…	6	1425	20	34208	0.000121081	0.00101753	POLR2L,GTF2H3,POLR2H,ERCC3,POLR2F,POLR2I
985	GO:0006916,GO:0042981	anti-apoptosis (BP),regulation of apoptotic process (BP)	6	1425	20	34208	0.000121081	0.00101753	MCL1,UBA52,BCL2A1,FAS,CFLAR,DAPK1
94	GO:0006915,GO:0002474,GO:0000209,GO:0000278,GO:0000084,GO:0042981,GO:0016070,GO:0016032,GO:0051437,GO:0031145,GO:0051439,GO:0006977,GO:0000216,GO:0016071,GO:0000075	apoptotic process (BP),antigen processing and presentation of peptide antigen via MHC class I (BP),protein polyubiquitination (BP),mitotic cell cycle (BP),S phase of mitotic cell cycle (BP),regulation of apoptotic process (BP),RNA metabolic process (BP),viral reproduction (BP),positive regulation of ubiquitin-protein ligase activity involved in mitotic cell cycle (BP),anaphase-promoting complex-d…	9	1425	48	34208	0.0001422	0.00113174	PSMA5,PSMD10,PSMC4,UBA52,PSMB2,PSMD8,PSME4,PSMB7,PSMB5
406	GO:0051384	response to glucocorticoid stimulus (BP)	12	1425	84	34208	0.000183863	0.00134468	DUSP1,RHOC,ALPL,ADAM9,FAS,ANXA3,ADM,PTGS2,GOT1,EP300,ANXA1,IL1B
921	GO:0000278,GO:0000236,GO:0000087	mitotic cell cycle (BP),mitotic prometaphase (BP),M phase of mitotic cell cycle (BP)	12	1425	84	34208	0.000183863	0.00134468	KNTC1,MIS12,RCC2,AHCTF1,CLIP1,MAD1L1,RANGAP1,NUP37,NUDC,NUP85,STAG1,NDEL1
1072	GO:0001934	positive regulation of protein phosphorylation (BP)	12	1425	84	34208	0.000183863	0.00134468	FAM129A,TGFA,NPTN,SENP2,PELI2,DUSP19,AXIN2,EP300,ADAM17,CCND2,IL1B,LRRN3
190	GO:0007165,GO:0001666	signal transduction (BP),response to hypoxia (BP)	8	1425	39	34208	0.000172532	0.00135719	RHOC,HIF1A,FAS,TLR4,ITPR2,ADM,CREBBP,IL1B
479	GO:0043065,GO:0042493	positive regulation of apoptotic process (BP),response to drug (BP)	7	1425	30	34208	0.000187833	0.00135903	SOD1,DDIT3,FAS,PTGS2,ANXA1,IL1B,MMP9
663	GO:0010467,GO:0006366,GO:0016032	gene expression (BP),transcription from RNA polymerase II promoter (BP),viral reproduction (BP)	10	1425	60	34208	0.000171925	0.00136032	POLR2L,GTF2H3,POLR2H,ERCC3,ELL,NCBP2,TBP,POLR2F,RNMT,POLR2I
153	GO:0007165	signal transduction (BP)	75	1425	1176	34208	0.000187203	0.00136175	FLNB,SNX17,STMN1,RAP1A,RHOC,STK25,ITPK1,CEACAM6,IL1RAP,TNFRSF25,REM2,ATF6,ARHGAP17,PPP4R1,PDE4B,PHB,MIB2,CHRNA5,THOC1,RANBP1,CDC42EP3,MAP3K8,LPXN,RYK,C5AR1,HIF1A,PLAUR,RALBP1,ROPN1L,SIT1,IL11RA,FAS,ARL2BP,NAMPT,SOX8,AIP,FGL2,ATP2C1,IL2RB,TLR4,PRKAB2,CXCL1,ITPR2,CXCL5,RPS6KA3,IQGAP2,GAST,PPM1A,TNFRSF10A,ADM,ARHGAP21,RIN2,TNFRSF10B,DAPK1,TNFRSF10C,EPOR,MTA1,LITAF,RANGAP1,TNFSF8,ANXA1,PEX11B,PNOC,TM…
56	GO:0006355,GO:0043968,GO:0016568	regulation of transcription, DNA-dependent (BP),histone H2A acetylation (BP),chromatin modification (BP)	4	1425	8	34208	0.000183443	0.00136373	RUVBL2,MEAF6,TRRAP,EP400
376	GO:0045944,GO:0042493,GO:0014070	positive regulation of transcription from RNA polymerase II promoter (BP),response to drug (BP),response to organic cyclic compound (BP)	4	1425	8	34208	0.000183443	0.00136373	FOS,JUN,EP300,IL1B
488	GO:0043065,GO:0042493,GO:0032355	positive regulation of apoptotic process (BP),response to drug (BP),response to estradiol stimulus (BP)	4	1425	8	34208	0.000183443	0.00136373	PTGS2,ANXA1,IL1B,MMP9
771	GO:0001666,GO:0032496,GO:0007568	response to hypoxia (BP),response to lipopolysaccharide (BP),aging (BP)	4	1425	8	34208	0.000183443	0.00136373	FAS,ADM,SOD2,IL1B
972	GO:0032496,GO:0006916,GO:0007568	response to lipopolysaccharide (BP),anti-apoptosis (BP),aging (BP)	4	1425	8	34208	0.000183443	0.00136373	FAS,MPO,SOD2,IL1B
980	GO:0032496,GO:0045429	response to lipopolysaccharide (BP),positive regulation of nitric oxide biosynthetic process (BP)	4	1425	8	34208	0.000183443	0.00136373	TLR4,PTGS2,SOD2,IL1B
986	GO:0006916,GO:0042981,GO:0008624	anti-apoptosis (BP),regulation of apoptotic process (BP),induction of apoptosis by extracellular signals (BP)	4	1425	8	34208	0.000183443	0.00136373	UBA52,FAS,CFLAR,DAPK1
1342	GO:0042769	DNA damage response, detection of DNA damage (BP)	4	1425	8	34208	0.000183443	0.00136373	SOX4,MRPS9,MRPS11,MRPS26
170	GO:0007165,GO:0051384	signal transduction (BP),response to glucocorticoid stimulus (BP)	5	1425	14	34208	0.000181937	0.00141472	RHOC,FAS,ADM,ANXA1,IL1B
886	GO:0006917,GO:0006916	induction of apoptosis (BP),anti-apoptosis (BP)	5	1425	14	34208	0.000181937	0.00141472	CD27,THBS1,FAS,DAPK1,CEBPB
1216	GO:0015758	glucose transport (BP)	10	1425	61	34208	0.000198035	0.00142522	SLC37A4,NUP210,SLC2A3,KLF15,NUP205,NUP93,NUP37,NUP62,NUP85,NUPL2
44	GO:0006355,GO:0045893,GO:0006367	regulation of transcription, DNA-dependent (BP),positive regulation of transcription, DNA-dependent (BP),transcription initiation from RNA polymerase II promoter (BP)	3	1425	4	34208	0.000279568	0.00156953	TCF4,TBP,MED24
75	GO:0006915,GO:0051384,GO:0042493,GO:0001666	apoptotic process (BP),response to glucocorticoid stimulus (BP),response to drug (BP),response to hypoxia (BP)	3	1425	4	34208	0.000279568	0.00156953	FAS,EP300,IL1B
158	GO:0007165,GO:0006955,GO:0000187	signal transduction (BP),immune response (BP),activation of MAPK activity (BP)	3	1425	4	34208	0.000279568	0.00156953	C5AR1,TLR4,IL1B
182	GO:0007165,GO:0042493,GO:0042127	signal transduction (BP),response to drug (BP),regulation of cell proliferation (BP)	3	1425	4	34208	0.000279568	0.00156953	FAS,ANXA1,CDK4
207	GO:0007165,GO:0071260,GO:0008625,GO:0006919	signal transduction (BP),cellular response to mechanical stimulus (BP),induction of apoptosis via death domain receptors (BP),activation of cysteine-type endopeptidase activity involved in apoptotic process (BP)	3	1425	4	34208	0.000279568	0.00156953	FAS,TNFRSF10A,TNFRSF10B
218	GO:0006955,GO:0070374,GO:0032496,GO:0043123,GO:0046330	immune response (BP),positive regulation of ERK1 and ERK2 cascade (BP),response to lipopolysaccharide (BP),positive regulation of I-kappaB kinase/NF-kappaB cascade (BP),positive regulation of JNK cascade (BP)	3	1425	4	34208	0.000279568	0.00156953	TLR4,CCR7,IL1B
224	GO:0006955,GO:0006917,GO:0006916	immune response (BP),induction of apoptosis (BP),anti-apoptosis (BP)	3	1425	4	34208	0.000279568	0.00156953	THBS1,FAS,CEBPB
226	GO:0006955,GO:0032496,GO:0006916	immune response (BP),response to lipopolysaccharide (BP),anti-apoptosis (BP)	3	1425	4	34208	0.000279568	0.00156953	FAS,CEBPB,IL1B
236	GO:0045766,GO:0042493,GO:0001666	positive regulation of angiogenesis (BP),response to drug (BP),response to hypoxia (BP)	3	1425	4	34208	0.000279568	0.00156953	THBS1,IL1B,MMP9
255	GO:0006468,GO:0000398,GO:0008380,GO:0010467,GO:0006366,GO:0006281,GO:0016032,GO:0006289,GO:0006367,GO:0006368,GO:0006370,GO:0050434,GO:0006283,GO:0006383,GO:0006385,GO:0006386	protein phosphorylation (BP),nuclear mRNA splicing, via spliceosome (BP),RNA splicing (BP),gene expression (BP),transcription from RNA polymerase II promoter (BP),DNA repair (BP),viral reproduction (BP),nucleotide-excision repair (BP),transcription initiation from RNA polymerase II promoter (BP),transcription elongation from RNA polymerase II promoter (BP),mRNA capping (BP),positive regulation of…	3	1425	4	34208	0.000279568	0.00156953	POLR2L,POLR2H,POLR2F
259	GO:0006468,GO:0007049,GO:0000278,GO:0000082,GO:0051301	protein phosphorylation (BP),cell cycle (BP),mitotic cell cycle (BP),G1/S transition of mitotic cell cycle (BP),cell division (BP)	3	1425	4	34208	0.000279568	0.00156953	CDK2,CDK6,CDK4
327	GO:0006810,GO:0055085,GO:0006112,GO:0050796	transport (BP),transmembrane transport (BP),energy reserve metabolic process (BP),regulation of insulin secretion (BP)	3	1425	4	34208	0.000279568	0.00156953	SLC25A4,CACNA1E,ITPR2
362	GO:0045944,GO:0045087,GO:0042493,GO:0014070	positive regulation of transcription from RNA polymerase II promoter (BP),innate immune response (BP),response to drug (BP),response to organic cyclic compound (BP)	3	1425	4	34208	0.000279568	0.00156953	FOS,JUN,EP300
377	GO:0045944,GO:0042493,GO:0014070,GO:0032496,GO:0007568	positive regulation of transcription from RNA polymerase II promoter (BP),response to drug (BP),response to organic cyclic compound (BP),response to lipopolysaccharide (BP),aging (BP)	3	1425	4	34208	0.000279568	0.00156953	FOS,JUN,IL1B
415	GO:0051384,GO:0008285,GO:0032496	response to glucocorticoid stimulus (BP),negative regulation of cell proliferation (BP),response to lipopolysaccharide (BP)	3	1425	4	34208	0.000279568	0.00156953	ADM,PTGS2,IL1B
416	GO:0051384,GO:0007049	response to glucocorticoid stimulus (BP),cell cycle (BP)	3	1425	4	34208	0.000279568	0.00156953	DUSP1,EP300,ANXA1
420	GO:0051384,GO:0032496,GO:0033280	response to glucocorticoid stimulus (BP),response to lipopolysaccharide (BP),response to vitamin D (BP)	3	1425	4	34208	0.000279568	0.00156953	ALPL,PTGS2,IL1B
480	GO:0043065,GO:0042493,GO:0007584	positive regulation of apoptotic process (BP),response to drug (BP),response to nutrient (BP)	3	1425	4	34208	0.000279568	0.00156953	DDIT3,IL1B,MMP9
481	GO:0043065,GO:0042493,GO:0009408	positive regulation of apoptotic process (BP),response to drug (BP),response to heat (BP)	3	1425	4	34208	0.000279568	0.00156953	SOD1,IL1B,MMP9
482	GO:0043065,GO:0042493,GO:0001666,GO:0032496	positive regulation of apoptotic process (BP),response to drug (BP),response to hypoxia (BP),response to lipopolysaccharide (BP)	3	1425	4	34208	0.000279568	0.00156953	FAS,IL1B,MMP9
484	GO:0043065,GO:0042493,GO:0032496,GO:0032355	positive regulation of apoptotic process (BP),response to drug (BP),response to lipopolysaccharide (BP),response to estradiol stimulus (BP)	3	1425	4	34208	0.000279568	0.00156953	PTGS2,IL1B,MMP9
489	GO:0043065,GO:0042493,GO:0006979	positive regulation of apoptotic process (BP),response to drug (BP),response to oxidative stress (BP)	3	1425	4	34208	0.000279568	0.00156953	DDIT3,PTGS2,MMP9
497	GO:0043065,GO:0032496,GO:0045429	positive regulation of apoptotic process (BP),response to lipopolysaccharide (BP),positive regulation of nitric oxide biosynthetic process (BP)	3	1425	4	34208	0.000279568	0.00156953	TLR4,PTGS2,IL1B
504	GO:0043065,GO:0032355,GO:0006979	positive regulation of apoptotic process (BP),response to estradiol stimulus (BP),response to oxidative stress (BP)	3	1425	4	34208	0.000279568	0.00156953	DUSP1,PTGS2,MMP9
596	GO:0042493,GO:0008285,GO:0032496,GO:0045429	response to drug (BP),negative regulation of cell proliferation (BP),response to lipopolysaccharide (BP),positive regulation of nitric oxide biosynthetic process (BP)	3	1425	4	34208	0.000279568	0.00156953	PTGS2,SOD2,IL1B
604	GO:0042493,GO:0009749,GO:0001666,GO:0045727	response to drug (BP),response to glucose stimulus (BP),response to hypoxia (BP),positive regulation of translation (BP)	3	1425	4	34208	0.000279568	0.00156953	RHOC,THBS1,EP300
621	GO:0042493,GO:0043524,GO:0042542	response to drug (BP),negative regulation of neuron apoptosis (BP),response to hydrogen peroxide (BP)	3	1425	4	34208	0.000279568	0.00156953	SOD1,JUN,SOD2
630	GO:0042493,GO:0006916,GO:0001934	response to drug (BP),anti-apoptosis (BP),positive regulation of protein phosphorylation (BP)	3	1425	4	34208	0.000279568	0.00156953	TGFA,ADAM17,IL1B
647	GO:0042493,GO:0010042	response to drug (BP),response to manganese ion (BP)	3	1425	4	34208	0.000279568	0.00156953	ARG1,PTGS2,SOD2
658	GO:0005975,GO:0006099,GO:0006734	carbohydrate metabolic process (BP),tricarboxylic acid cycle (BP),NADH metabolic process (BP)	3	1425	4	34208	0.000279568	0.00156953	IDH3G,MDH1,IDH3A
692	GO:0055086,GO:0006164,GO:0006144,GO:0009168,GO:0009113	nucleobase-containing small molecule metabolic process (BP),purine nucleotide biosynthetic process (BP),purine base metabolic process (BP),purine ribonucleoside monophosphate biosynthetic process (BP),purine base biosynthetic process (BP)	3	1425	4	34208	0.000279568	0.00156953	GART,PAICS,PPAT
701	GO:0008285,GO:0001666,GO:0032496,GO:0007568	negative regulation of cell proliferation (BP),response to hypoxia (BP),response to lipopolysaccharide (BP),aging (BP)	3	1425	4	34208	0.000279568	0.00156953	ADM,SOD2,IL1B
755	GO:0006805,GO:0008217	xenobiotic metabolic process (BP),regulation of blood pressure (BP)	3	1425	4	34208	0.000279568	0.00156953	EPHX2,PTGS1,PTGS2
772	GO:0001666,GO:0032496,GO:0045429	response to hypoxia (BP),response to lipopolysaccharide (BP),positive regulation of nitric oxide biosynthetic process (BP)	3	1425	4	34208	0.000279568	0.00156953	TLR4,SOD2,IL1B
847	GO:0006281,GO:0080111	DNA repair (BP),DNA demethylation (BP)	3	1425	4	34208	0.000279568	0.00156953	ALKBH3,ALKBH2,APEX1
992	GO:0006916,GO:0019430	anti-apoptosis (BP),removal of superoxide radicals (BP)	3	1425	4	34208	0.000279568	0.00156953	SOD1,MPO,SOD2
1015	GO:0031667,GO:0006801	response to nutrient levels (BP),superoxide metabolic process (BP)	3	1425	4	34208	0.000279568	0.00156953	SOD1,CBS,SOD2
1037	GO:0016070,GO:0016071,GO:0070935	RNA metabolic process (BP),mRNA metabolic process (BP),3'-UTR-mediated mRNA stabilization (BP)	3	1425	4	34208	0.000279568	0.00156953	ELAVL1,ZFP36,MAPKAPK2
1083	GO:0007568,GO:0042542,GO:0001889	aging (BP),response to hydrogen peroxide (BP),liver development (BP)	3	1425	4	34208	0.000279568	0.00156953	JUN,ADA,SOD2
1109	GO:0008219,GO:0007569	cell death (BP),cell aging (BP)	3	1425	4	34208	0.000279568	0.00156953	SOD1,DNAJA3,NUP62
1119	GO:0007626,GO:0008217	locomotory behavior (BP),regulation of blood pressure (BP)	3	1425	4	34208	0.000279568	0.00156953	SOD1,CACNA1B,SOD2
1134	GO:0032088,GO:0043154	negative regulation of NF-kappaB transcription factor activity (BP),negative regulation of cysteine-type endopeptidase activity involved in apoptotic process (BP)	3	1425	4	34208	0.000279568	0.00156953	DNAJA3,TNFAIP3,KLF4
1351	GO:0009249	protein lipoylation (BP)	3	1425	4	34208	0.000279568	0.00156953	NMT2,LIPT1,NMT1
843	GO:0006281,GO:0006284	DNA repair (BP),base-excision repair (BP)	6	1425	23	34208	0.000283251	0.00158363	UNG,MUTYH,OGG1,LIG1,NTHL1,APEX1
1166	GO:0006488	dolichol-linked oligosaccharide biosynthetic process (BP)	7	1425	32	34208	0.000288743	0.00160769	ALG3,GMPPA,ALG9,MPDU1,DOLPP1,DPM3,ALG8
508	GO:0008284	positive regulation of cell proliferation (BP)	30	1425	361	34208	0.00029053	0.00161101	CD81,TIAL1,SOX4,RPS9,PHIP,NAMPT,LEP,TSC22D1,CDK2,DHPS,CXCL5,HDAC1,KLF5,HLX,TSPAN31,MATK,TBRG4,ADM,ADRA1D,PDGFC,CRIP2,EPHA1,ADAM17,SHMT2,GAB2,CDK4,PURA,OSM,IRS2,ROMO1
103	GO:0006915,GO:0000278	apoptotic process (BP),mitotic cell cycle (BP)	10	1425	62	34208	0.000227395	0.00162786	PSMA5,PSMD10,PSMC4,UBA52,PSMB2,PSMD8,PSME4,PSMB7,PCNT,PSMB5
682	GO:0010467,GO:0016032	gene expression (BP),viral reproduction (BP)	16	1425	142	34208	0.000294803	0.00162803	POLR2L,GTF2H3,RPL12,RPL32,RPS15,RPS9,UBA52,POLR2H,ERCC3,ELL,NCBP2,RPL13A,TBP,POLR2F,RNMT,POLR2I
105	GO:0006915,GO:0006916,GO:0042981	apoptotic process (BP),anti-apoptosis (BP),regulation of apoptotic process (BP)	4	1425	9	34208	0.000319286	0.00168748	MCL1,UBA52,FAS,DAPK1
132	GO:0006954,GO:0006955,GO:0032496	inflammatory response (BP),immune response (BP),response to lipopolysaccharide (BP)	4	1425	9	34208	0.000319286	0.00168748	PTAFR,CCR7,CEBPB,IL1B
167	GO:0007165,GO:0045944,GO:0001666	signal transduction (BP),positive regulation of transcription from RNA polymerase II promoter (BP),response to hypoxia (BP)	4	1425	9	34208	0.000319286	0.00168748	HIF1A,TLR4,CREBBP,IL1B
172	GO:0007165,GO:0051384,GO:0042493	signal transduction (BP),response to glucocorticoid stimulus (BP),response to drug (BP)	4	1425	9	34208	0.000319286	0.00168748	RHOC,FAS,ANXA1,IL1B
414	GO:0051384,GO:0042493,GO:0014070	response to glucocorticoid stimulus (BP),response to drug (BP),response to organic cyclic compound (BP)	4	1425	9	34208	0.000319286	0.00168748	PTGS2,EP300,ANXA1,IL1B
434	GO:0045087,GO:0051403,GO:0034138,GO:0034142,GO:0002755,GO:0002756,GO:0034130,GO:0008063,GO:0002224,GO:0034134,GO:0032496	innate immune response (BP),stress-activated MAPK cascade (BP),toll-like receptor 3 signaling pathway (BP),toll-like receptor 4 signaling pathway (BP),MyD88-dependent toll-like receptor signaling pathway (BP),MyD88-independent toll-like receptor signaling pathway (BP),toll-like receptor 1 signaling pathway (BP),Toll signaling pathway (BP),toll-like receptor signaling pathway (BP),toll-like recept…	4	1425	9	34208	0.000319286	0.00168748	FOS,JUN,RPS6KA3,MAPKAPK2
623	GO:0042493,GO:0032496,GO:0034097	response to drug (BP),response to lipopolysaccharide (BP),response to cytokine stimulus (BP)	4	1425	9	34208	0.000319286	0.00168748	FOS,JUN,FAS,PTGS2
747	GO:0007049,GO:0000082,GO:0051301	cell cycle (BP),G1/S transition of mitotic cell cycle (BP),cell division (BP)	4	1425	9	34208	0.000319286	0.00168748	USP37,CDK2,CDK6,CDK4
818	GO:0007166,GO:0043066	cell surface receptor signaling pathway (BP),negative regulation of apoptotic process (BP)	4	1425	9	34208	0.000319286	0.00168748	MIF,BIRC2,NUP62,ANXA1
1336	GO:0006744	ubiquinone biosynthetic process (BP)	4	1425	9	34208	0.000319286	0.00168748	COQ9,COQ6,COQ3,COQ5
1298	GO:0043154	negative regulation of cysteine-type endopeptidase activity involved in apoptotic process (BP)	9	1425	53	34208	0.000311791	0.00171485	CD27,THBS1,DNAJA3,CFLAR,TNFAIP3,DNAJB6,RPS6KA3,SIAH2,KLF4
668	GO:0010467,GO:0006366,GO:0016032,GO:0006368,GO:0050434	gene expression (BP),transcription from RNA polymerase II promoter (BP),viral reproduction (BP),transcription elongation from RNA polymerase II promoter (BP),positive regulation of viral transcription (BP)	8	1425	41	34208	0.000248874	0.00177225	POLR2L,GTF2H3,POLR2H,ERCC3,ELL,NCBP2,POLR2F,POLR2I
915	GO:0000278,GO:0051437,GO:0031145,GO:0051439,GO:0000075	mitotic cell cycle (BP),positive regulation of ubiquitin-protein ligase activity involved in mitotic cell cycle (BP),anaphase-promoting complex-dependent proteasomal ubiquitin-dependent protein catabolic process (BP),regulation of ubiquitin-protein ligase activity involved in mitotic cell cycle (BP),cell cycle checkpoint (BP)	10	1425	65	34208	0.000338203	0.0017736	PSMA5,PSMD10,ANAPC5,PSMC4,UBA52,PSMB2,PSMD8,PSME4,PSMB7,PSMB5
1095	GO:0006368	transcription elongation from RNA polymerase II promoter (BP)	10	1425	65	34208	0.000338203	0.0017736	POLR2L,GTF2H3,POLR2H,ERCC3,ELL,NCBP2,ELP2,TBP,POLR2F,POLR2I
907	GO:0000278,GO:0051301	mitotic cell cycle (BP),cell division (BP)	13	1425	100	34208	0.000263779	0.00183965	KNTC1,CNTRL,TUBB,MIS12,ANAPC5,RCC2,CDK2,LIG1,MAD1L1,NUP37,CDK6,STAG1,CDK4
243	GO:0007155,GO:0007596,GO:0030168,GO:0002576	cell adhesion (BP),blood coagulation (BP),platelet activation (BP),platelet degranulation (BP)	5	1425	15	34208	0.000263552	0.00184759	THBS1,ACTN2,VWF,ITGA2B,F5
495	GO:0043065,GO:0032496	positive regulation of apoptotic process (BP),response to lipopolysaccharide (BP)	5	1425	15	34208	0.000263552	0.00184759	FAS,TLR4,PTGS2,IL1B,MMP9
689	GO:0055086,GO:0009117	nucleobase-containing small molecule metabolic process (BP),nucleotide metabolic process (BP)	5	1425	15	34208	0.000263552	0.00184759	NT5C,NT5C2,ADA,DUT,NME1
1270	GO:0001889	liver development (BP)	11	1425	75	34208	0.000266816	0.00185129	ACAT1,ARG1,JUN,ADA,VWF,PTCD2,HLX,QDPR,SOD2,EP300,CCND2
1323	GO:0043161	proteasomal ubiquitin-dependent protein catabolic process (BP)	9	1425	52	34208	0.000268678	0.0018547	UBXN1,UBE2I,PCBP2,KLHL20,BIRC2,UBE2D3,RAD23B,RNF216,PSMB5
453	GO:0006357	regulation of transcription from RNA polymerase II promoter (BP)	22	1425	230	34208	0.000270306	0.00185647	FHL2,FOS,MED20,TARBP1,CREG1,ATF6,TIAL1,NEDD8,JUND,LIME1,DBP,RAI1,TXK,SMARCD1,ELP2,TCEA2,SOD2,LITAF,JUNB,MED19,TFDP1,ACTL6A
544	GO:0000398,GO:0008380,GO:0010467,GO:0006366	nuclear mRNA splicing, via spliceosome (BP),RNA splicing (BP),gene expression (BP),transcription from RNA polymerase II promoter (BP)	9	1425	54	34208	0.000360464	0.00188304	POLR2L,SNRPD3,CSTF3,POLR2H,SNRPF,RNPS1,NCBP2,POLR2F,POLR2I
718	GO:0006366	transcription from RNA polymerase II promoter (BP)	26	1425	294	34208	0.000277501	0.00189626	FOS,NFIL3,POLR2L,MED20,GTF2H3,NFE2L2,SNRPD3,EGR1,CEBPD,CSTF3,POLR2H,TSC22D1,ERCC3,SNRPF,KLF5,ELL,RNPS1,NCBP2,MAX,TBP,CEBPB,KLF4,POLR2F,NFIX,RNMT,POLR2I
419	GO:0051384,GO:0032496	response to glucocorticoid stimulus (BP),response to lipopolysaccharide (BP)	5	1425	16	34208	0.000370222	0.00191187	ALPL,FAS,ADM,PTGS2,IL1B
548	GO:0000398,GO:0008380,GO:0010467,GO:0006366,GO:0016032,GO:0006368,GO:0006370,GO:0050434	nuclear mRNA splicing, via spliceosome (BP),RNA splicing (BP),gene expression (BP),transcription from RNA polymerase II promoter (BP),viral reproduction (BP),transcription elongation from RNA polymerase II promoter (BP),mRNA capping (BP),positive regulation of viral transcription (BP)	5	1425	16	34208	0.000370222	0.00191187	POLR2L,POLR2H,NCBP2,POLR2F,POLR2I
553	GO:0000398,GO:0008380,GO:0010467,GO:0016070	nuclear mRNA splicing, via spliceosome (BP),RNA splicing (BP),gene expression (BP),RNA metabolic process (BP)	5	1425	16	34208	0.000370222	0.00191187	SNRPD3,SNRPF,RNPS1,NCBP2,LSM2
71	GO:0006915,GO:0044419	apoptotic process (BP),interspecies interaction between organisms (BP)	8	1425	44	34208	0.0004133	0.00210224	SIVA1,PSMB2,PSMB7,RNF216,VIM,EP300,DAXX,PSMB5
93	GO:0006915,GO:0002474,GO:0000209,GO:0000278,GO:0000084,GO:0042981,GO:0016070,GO:0016032,GO:0051437,GO:0034641,GO:0031145,GO:0051439,GO:0006977,GO:0000216,GO:0016071,GO:0006521,GO:0000075	apoptotic process (BP),antigen processing and presentation of peptide antigen via MHC class I (BP),protein polyubiquitination (BP),mitotic cell cycle (BP),S phase of mitotic cell cycle (BP),regulation of apoptotic process (BP),RNA metabolic process (BP),viral reproduction (BP),positive regulation of ubiquitin-protein ligase activity involved in mitotic cell cycle (BP),cellular nitrogen compound m…	8	1425	44	34208	0.0004133	0.00210224	PSMA5,PSMD10,PSMC4,PSMB2,PSMD8,PSME4,PSMB7,PSMB5
840	GO:0006281,GO:0006289,GO:0006283	DNA repair (BP),nucleotide-excision repair (BP),transcription-coupled nucleotide-excision repair (BP)	8	1425	44	34208	0.0004133	0.00210224	POLR2L,GTF2H3,POLR2H,ERCC3,LIG1,RPA2,POLR2F,POLR2I
1030	GO:0016070,GO:0016032,GO:0016071	RNA metabolic process (BP),viral reproduction (BP),mRNA metabolic process (BP)	15	1425	132	34208	0.000410691	0.0021128	RPL12,PSMA5,PSMD10,RPL32,RPS15,PSMC4,RPS9,UBA52,PSMB2,PSMD8,PSME4,PSMB7,NCBP2,RPL13A,PSMB5
927	GO:0030890	positive regulation of B cell proliferation (BP)	7	1425	34	34208	0.00042913	0.00216646	PELI1,MIF,BCL6,ADA,TLR4,TNFRSF4,IRS2
1107	GO:0006284	base-excision repair (BP)	7	1425	34	34208	0.00042913	0.00216646	PRMT6,UNG,MUTYH,OGG1,LIG1,NTHL1,APEX1
1208	GO:0006396	RNA processing (BP)	12	1425	92	34208	0.000435247	0.00218918	SNRNP40,TARBP1,THOC1,SF3A1,DKC1,CSTF3,PABPC4,EXOSC5,RBMS1,RNMTL1,EXOSC7,SUGP2
1103	GO:0016568	chromatin modification (BP)	21	1425	224	34208	0.000481163	0.00241116	TLK1,PRMT6,RUVBL2,VPS72,MEAF6,ASXL1,TRRAP,WDR5,RRP8,JMJD1C,EP400,C17orf49,DNMT1,SUV39H1,H2AFY2,BCOR,HDAC1,KDM1A,L3MBTL2,WAC,HMG20A
92	GO:0006915,GO:0002474,GO:0000209,GO:0000278,GO:0000082,GO:0000084,GO:0042981,GO:0016070,GO:0051436,GO:0016032,GO:0051437,GO:0031145,GO:0051439,GO:0006977,GO:0000216,GO:0016071,GO:0000075	apoptotic process (BP),antigen processing and presentation of peptide antigen via MHC class I (BP),protein polyubiquitination (BP),mitotic cell cycle (BP),G1/S transition of mitotic cell cycle (BP),S phase of mitotic cell cycle (BP),regulation of apoptotic process (BP),RNA metabolic process (BP),negative regulation of ubiquitin-protein ligase activity involved in mitotic cell cycle (BP),viral rep…	8	1425	45	34208	0.000484488	0.00241886	PSMA5,PSMD10,PSMC4,UBA52,PSMB2,PSMD8,PSMB7,PSMB5
566	GO:0008380,GO:0016070	RNA splicing (BP),RNA metabolic process (BP)	7	1425	35	34208	0.000517281	0.00250853	SNRPD3,LSM4,GEMIN4,SNRPF,RNPS1,NCBP2,LSM2
1150	GO:0006383	transcription from RNA polymerase III promoter (BP)	7	1425	35	34208	0.000517281	0.00250853	POLR2L,GTF3C5,POLR2H,POLR3A,TBP,POLR2F,POLR3K
417	GO:0051384,GO:0001666	response to glucocorticoid stimulus (BP),response to hypoxia (BP)	5	1425	17	34208	0.000506542	0.00251045	RHOC,FAS,ADM,EP300,IL1B
989	GO:0006916,GO:0000187	anti-apoptosis (BP),activation of MAPK activity (BP)	5	1425	17	34208	0.000506542	0.00251045	SOD1,THBS1,TGFA,UBA52,IL1B
191	GO:0007165,GO:0001666,GO:0032496	signal transduction (BP),response to hypoxia (BP),response to lipopolysaccharide (BP)	4	1425	10	34208	0.000514583	0.00251347	FAS,TLR4,ADM,IL1B
631	GO:0042493,GO:0051726	response to drug (BP),regulation of cell cycle (BP)	4	1425	10	34208	0.000514583	0.00251347	JUN,PTGS2,JUNB,CDK4
1084	GO:0007568,GO:0006979	aging (BP),response to oxidative stress (BP)	4	1425	10	34208	0.000514583	0.00251347	DDIT3,PTGS1,MSRA,MPO
850	GO:0000209	protein polyubiquitination (BP)	13	1425	107	34208	0.000514036	0.00253829	TRIM32,PSMA5,PSMD10,PSMC4,UBA52,BIRC2,PSMB2,PSMD8,PSME4,PSMB7,FBXO4,PSMB5,ARIH2
796	GO:0002474	antigen processing and presentation of peptide antigen via MHC class I (BP)	12	1425	94	34208	0.000530887	0.00256532	PSMA5,PSMD10,PSMC4,UBA52,TAP2,PSMB2,PSMD8,ERAP2,PSME4,PSMB7,SEC24B,PSMB5
127	GO:0006954	inflammatory response (BP)	23	1425	259	34208	0.000572518	0.00274687	FOS,VNN1,IL1RAP,THBS1,MEFV,MIF,EPHX2,CD163,NFKBIZ,BMP6,PTAFR,CXCL1,S100A12,ORM1,GPR68,C3AR1,TPST1,CCR7,ANXA1,MAPKAPK2,CEBPB,TNFRSF4,IL1B
57	GO:0006355,GO:0016568	regulation of transcription, DNA-dependent (BP),chromatin modification (BP)	14	1425	122	34208	0.000572038	0.00275433	RUVBL2,VPS72,MEAF6,ASXL1,TRRAP,WDR5,RRP8,JMJD1C,EP400,SUV39H1,HDAC1,KDM1A,L3MBTL2,HMG20A
524	GO:0007275,GO:0030154	multicellular organismal development (BP),cell differentiation (BP)	29	1425	360	34208	0.000600866	0.00287269	ANPEP,FLNB,EDF1,STMN1,MICALCL,TNFAIP2,ZNF3,DAZAP1,PAQR8,GLDN,SLC22A16,MCL1,AIMP2,DBN1,FAM65B,MEA1,TBCB,PSME4,TNFRSF12A,BZW2,HLX,SEMA3E,SLC26A8,BEX1,GPM6B,SPATA20,UTP14C,NDEL1,GADD45B
815	GO:0010243	response to organic nitrogen (BP)	7	1425	36	34208	0.000619255	0.00295019	PTGS1,PSMB2,VKORC1,PTGS2,MAX,NNMT,IL1B
666	GO:0010467,GO:0006366,GO:0016032,GO:0006368	gene expression (BP),transcription from RNA polymerase II promoter (BP),viral reproduction (BP),transcription elongation from RNA polymerase II promoter (BP)	9	1425	58	34208	0.00062197	0.00295272	POLR2L,GTF2H3,POLR2H,ERCC3,ELL,NCBP2,TBP,POLR2F,POLR2I
1171	GO:0044255,GO:0019432,GO:0035338	cellular lipid metabolic process (BP),triglyceride biosynthetic process (BP),long-chain fatty-acyl-CoA biosynthetic process (BP)	5	1425	18	34208	0.000677404	0.00299519	HSD17B12,TECR,ACSL1,ELOVL5,ACSL5
1222	GO:0009416	response to light stimulus (BP)	5	1425	18	34208	0.000677404	0.00299519	FOS,DUSP1,FECH,JUNB,MAT2A
1337	GO:0006103	2-oxoglutarate metabolic process (BP)	5	1425	18	34208	0.000677404	0.00299519	IDH3G,D2HGDH,IDH2,IDH3A,GOT1
117	GO:0006915,GO:0006924	apoptotic process (BP),activation-induced cell death of T cells (BP)	3	1425	5	34208	0.000677175	0.00302382	SIVA1,DNAJA3,FAS
133	GO:0006954,GO:0006955,GO:0006916	inflammatory response (BP),immune response (BP),anti-apoptosis (BP)	3	1425	5	34208	0.000677175	0.00302382	THBS1,CEBPB,IL1B
173	GO:0007165,GO:0051384,GO:0042493,GO:0001666	signal transduction (BP),response to glucocorticoid stimulus (BP),response to drug (BP),response to hypoxia (BP)	3	1425	5	34208	0.000677175	0.00302382	RHOC,FAS,IL1B
192	GO:0007165,GO:0001666,GO:0043123	signal transduction (BP),response to hypoxia (BP),positive regulation of I-kappaB kinase/NF-kappaB cascade (BP)	3	1425	5	34208	0.000677175	0.00302382	RHOC,TLR4,IL1B
274	GO:0030335,GO:0009749	positive regulation of cell migration (BP),response to glucose stimulus (BP)	3	1425	5	34208	0.000677175	0.00302382	RHOC,THBS1,IRS2
335	GO:0006810,GO:0022904,GO:0006120,GO:0055114	transport (BP),respiratory electron transport chain (BP),mitochondrial electron transport, NADH to ubiquinone (BP),oxidation-reduction process (BP)	3	1425	5	34208	0.000677175	0.00302382	NDUFV1,NDUFS7,NDUFA9
456	GO:0006357,GO:0071277	regulation of transcription from RNA polymerase II promoter (BP),cellular response to calcium ion (BP)	3	1425	5	34208	0.000677175	0.00302382	FOS,JUND,JUNB
560	GO:0000398,GO:0000389	nuclear mRNA splicing, via spliceosome (BP),nuclear mRNA 3'-splice site recognition (BP)	3	1425	5	34208	0.000677175	0.00302382	SF3A3,SF3A1,SLU7
593	GO:0042493,GO:0008285,GO:0014070,GO:0032496	response to drug (BP),negative regulation of cell proliferation (BP),response to organic cyclic compound (BP),response to lipopolysaccharide (BP)	3	1425	5	34208	0.000677175	0.00302382	JUN,PTGS2,IL1B
595	GO:0042493,GO:0008285,GO:0032496,GO:0007568	response to drug (BP),negative regulation of cell proliferation (BP),response to lipopolysaccharide (BP),aging (BP)	3	1425	5	34208	0.000677175	0.00302382	JUN,SOD2,IL1B
608	GO:0042493,GO:0001666,GO:0032496,GO:0006916,GO:0007568	response to drug (BP),response to hypoxia (BP),response to lipopolysaccharide (BP),anti-apoptosis (BP),aging (BP)	3	1425	5	34208	0.000677175	0.00302382	FAS,SOD2,IL1B
610	GO:0042493,GO:0001666,GO:0001934	response to drug (BP),response to hypoxia (BP),positive regulation of protein phosphorylation (BP)	3	1425	5	34208	0.000677175	0.00302382	EP300,ADAM17,IL1B
728	GO:0045893,GO:0051291	positive regulation of transcription, DNA-dependent (BP),protein heterooligomerization (BP)	3	1425	5	34208	0.000677175	0.00302382	PCBD2,PCBD1,MED24
780	GO:0001666,GO:0032722	response to hypoxia (BP),positive regulation of chemokine production (BP)	3	1425	5	34208	0.000677175	0.00302382	HIF1A,TLR4,ADAM17
794	GO:0051592,GO:0032026	response to calcium ion (BP),response to magnesium ion (BP)	3	1425	5	34208	0.000677175	0.00302382	THBS1,ENTPD6,D2HGDH
1041	GO:0043066,GO:0001890	negative regulation of apoptotic process (BP),placenta development (BP)	3	1425	5	34208	0.000677175	0.00302382	BIRC2,LEP,ADA
1350	GO:0010738	regulation of protein kinase A signaling cascade (BP)	3	1425	5	34208	0.000677175	0.00302382	AKAP7,AKAP11,AIP
258	GO:0006468,GO:0007049	protein phosphorylation (BP),cell cycle (BP)	8	1425	47	34208	0.000656648	0.00310645	TLK1,MAP3K8,ATR,BRSK1,CDK2,RPS6KA3,CDK6,CDK4
1149	GO:0007059	chromosome segregation (BP)	9	1425	59	34208	0.000707146	0.00311651	UBE2I,MIS12,RIOK3,FAM96B,TOP3B,MMS19,NUP37,STAG1,NDEL1
412	GO:0051384,GO:0042493	response to glucocorticoid stimulus (BP),response to drug (BP)	6	1425	27	34208	0.000720143	0.00314307	RHOC,FAS,PTGS2,EP300,ANXA1,IL1B
1038	GO:0016070,GO:0006364	RNA metabolic process (BP),rRNA processing (BP)	6	1425	27	34208	0.000720143	0.00314307	EXOSC1,RPS15,GEMIN4,EXOSC5,EXOSC7,EXOSC2
1301	GO:0051603	proteolysis involved in cellular protein catabolic process (BP)	6	1425	27	34208	0.000720143	0.00314307	PSMA5,PSMB2,PSMB7,LONP1,DNAJC3,PSMB5
17	GO:0006355,GO:0045944,GO:0001666	regulation of transcription, DNA-dependent (BP),positive regulation of transcription from RNA polymerase II promoter (BP),response to hypoxia (BP)	4	1425	11	34208	0.000781987	0.00327563	HIF1A,ERCC3,EP300,CREBBP
254	GO:0006468,GO:0000398,GO:0008380,GO:0010467,GO:0006366,GO:0006281,GO:0016032,GO:0006289,GO:0006367,GO:0006368,GO:0006370,GO:0050434,GO:0006283	protein phosphorylation (BP),nuclear mRNA splicing, via spliceosome (BP),RNA splicing (BP),gene expression (BP),transcription from RNA polymerase II promoter (BP),DNA repair (BP),viral reproduction (BP),nucleotide-excision repair (BP),transcription initiation from RNA polymerase II promoter (BP),transcription elongation from RNA polymerase II promoter (BP),mRNA capping (BP),positive regulation of…	4	1425	11	34208	0.000781987	0.00327563	POLR2L,POLR2H,POLR2F,POLR2I
275	GO:0030335,GO:0030307	positive regulation of cell migration (BP),positive regulation of cell growth (BP)	4	1425	11	34208	0.000781987	0.00327563	RHOC,TRIM32,ADAM17,CXCL16
413	GO:0051384,GO:0042493,GO:0001666	response to glucocorticoid stimulus (BP),response to drug (BP),response to hypoxia (BP)	4	1425	11	34208	0.000781987	0.00327563	RHOC,FAS,EP300,IL1B
547	GO:0000398,GO:0008380,GO:0010467,GO:0006366,GO:0016070,GO:0006369	nuclear mRNA splicing, via spliceosome (BP),RNA splicing (BP),gene expression (BP),transcription from RNA polymerase II promoter (BP),RNA metabolic process (BP),termination of RNA polymerase II transcription (BP)	4	1425	11	34208	0.000781987	0.00327563	SNRPD3,SNRPF,RNPS1,NCBP2
555	GO:0000398,GO:0008380,GO:0010467,GO:0016071	nuclear mRNA splicing, via spliceosome (BP),RNA splicing (BP),gene expression (BP),mRNA metabolic process (BP)	4	1425	11	34208	0.000781987	0.00327563	PCBP2,RNPS1,NCBP2,LSM2
564	GO:0008380,GO:0006397,GO:0016070,GO:0000387,GO:0034660	RNA splicing (BP),mRNA processing (BP),RNA metabolic process (BP),spliceosomal snRNP assembly (BP),ncRNA metabolic process (BP)	4	1425	11	34208	0.000781987	0.00327563	SNRPD3,GEMIN4,SNRPF,NCBP2
590	GO:0045892,GO:0045444	negative regulation of transcription, DNA-dependent (BP),fat cell differentiation (BP)	4	1425	11	34208	0.000781987	0.00327563	SOX8,NIPBL,KLF4,CBY1
788	GO:0014070,GO:0001889	response to organic cyclic compound (BP),liver development (BP)	4	1425	11	34208	0.000781987	0.00327563	ACAT1,JUN,EP300,CCND2
979	GO:0032496,GO:0009612	response to lipopolysaccharide (BP),response to mechanical stimulus (BP)	4	1425	11	34208	0.000781987	0.00327563	FOS,JUN,MPO,MMP9
1033	GO:0016070,GO:0016071,GO:0006364,GO:0000288,GO:0043928	RNA metabolic process (BP),mRNA metabolic process (BP),rRNA processing (BP),nuclear-transcribed mRNA catabolic process, deadenylation-dependent decay (BP),exonucleolytic nuclear-transcribed mRNA catabolic process involved in deadenylation-dependent decay (BP)	4	1425	11	34208	0.000781987	0.00327563	EXOSC1,EXOSC5,EXOSC7,EXOSC2
1101	GO:0043967,GO:0043968	histone H4 acetylation (BP),histone H2A acetylation (BP)	4	1425	11	34208	0.000781987	0.00327563	RUVBL2,TRRAP,EP400,ACTL6A
1281	GO:0043488	regulation of mRNA stability (BP)	4	1425	11	34208	0.000781987	0.00327563	PCID2,ZFP36L1,ZFP36,APEX1
783	GO:0014070	response to organic cyclic compound (BP)	13	1425	112	34208	0.000796503	0.00332614	FOS,ACAT1,NEDD8,JUN,PSMB2,ACSL1,VKORC1,PTGS2,EP300,JUNB,ANXA1,CCND2,IL1B
913	GO:0000278,GO:0051436,GO:0051437,GO:0031145,GO:0051439,GO:0000075	mitotic cell cycle (BP),negative regulation of ubiquitin-protein ligase activity involved in mitotic cell cycle (BP),positive regulation of ubiquitin-protein ligase activity involved in mitotic cell cycle (BP),anaphase-promoting complex-dependent proteasomal ubiquitin-dependent protein catabolic process (BP),regulation of ubiquitin-protein ligase activity involved in mitotic cell cycle (BP),cell …	9	1425	60	34208	0.000801597	0.00333711	PSMA5,PSMD10,ANAPC5,PSMC4,UBA52,PSMB2,PSMD8,PSMB7,PSMB5
816	GO:0007166	cell surface receptor signaling pathway (BP)	17	1425	171	34208	0.000833811	0.00346057	CD27,CLEC4A,TNFRSF25,CLEC1A,MIF,BIRC2,CD247,TACSTD2,LEPR,IL13RA1,TNFRSF10B,EPHA1,NUP62,ANXA1,ASGR2,CD3E,PRMT1
146	GO:0006954,GO:0006916	inflammatory response (BP),anti-apoptosis (BP)	5	1425	19	34208	0.000887959	0.0035863	VNN1,THBS1,ANXA1,CEBPB,IL1B
563	GO:0008380,GO:0006397,GO:0016070	RNA splicing (BP),mRNA processing (BP),RNA metabolic process (BP)	5	1425	19	34208	0.000887959	0.0035863	SNRPD3,LSM4,GEMIN4,SNRPF,NCBP2
897	GO:0000278,GO:0000082,GO:0000084,GO:0000216,GO:0000075,GO:0006260	mitotic cell cycle (BP),G1/S transition of mitotic cell cycle (BP),S phase of mitotic cell cycle (BP),M/G1 transition of mitotic cell cycle (BP),cell cycle checkpoint (BP),DNA replication (BP)	5	1425	19	34208	0.000887959	0.0035863	CDK2,ORC5,MCM7,RPA2,MCM3
1165	GO:0006487	protein N-linked glycosylation (BP)	5	1425	19	34208	0.000887959	0.0035863	MAN1B1,MAN1C1,DOLPP1,POMGNT1,ALG8
1307	GO:0045773	positive regulation of axon extension (BP)	5	1425	19	34208	0.000887959	0.0035863	TRPV2,TNFRSF12A,ADNP,EP300,NDEL1
1320	GO:0006361,GO:0006362,GO:0006363,GO:0006360	transcription initiation from RNA polymerase I promoter (BP),transcription elongation from RNA polymerase I promoter (BP),termination of RNA polymerase I transcription (BP),transcription from RNA polymerase I promoter (BP)	5	1425	19	34208	0.000887959	0.0035863	GTF2H3,POLR1C,POLR2H,ERCC3,POLR1D
1334	GO:0032091	negative regulation of protein binding (BP)	5	1425	19	34208	0.000887959	0.0035863	SLPI,IFIT2,SENP2,ADNP,KDM1A
1312	GO:0006469	negative regulation of protein kinase activity (BP)	8	1425	49	34208	0.000874997	0.0036204	GADD45A,TRIB2,DNAJA3,PRKRIP1,DUSP19,EPHA1,TRIB1,GADD45B
1170	GO:0044255,GO:0019432	cellular lipid metabolic process (BP),triglyceride biosynthetic process (BP)	6	1425	28	34208	0.000884497	0.00364855	HSD17B12,LPIN2,TECR,ACSL1,ELOVL5,ACSL5
1167	GO:0044255	cellular lipid metabolic process (BP)	14	1425	128	34208	0.00092415	0.00372135	FHL2,ACAT1,HACL1,HSD17B12,LPIN2,PRKAB2,TECR,ABCA1,ACSL1,MCEE,ECI1,ELOVL5,ACSL5,CREBBP
1081	GO:0007568	aging (BP)	13	1425	114	34208	0.000941242	0.00377893	FOS,DDIT3,PTGS1,JUN,FAS,ADA,MSRA,ADM,MPO,SOD2,IL1B,RTN4,CACYBP
104	GO:0006915,GO:0006916	apoptotic process (BP),anti-apoptosis (BP)	8	1425	50	34208	0.00100411	0.00401942	BNIP2,MCL1,UBA52,DAD1,FAS,IER3,DAPK1,IL1B
1047	GO:0042127	regulation of cell proliferation (BP)	12	1425	101	34208	0.00101579	0.00405418	CD81,SGK1,SAT1,DBP,PTGS1,PIN1,FAS,DNMT1,FOXO3,ANXA1,CDK4,GNL3
1157	GO:0045444	fat cell differentiation (BP)	7	1425	39	34208	0.00102346	0.00407278	TRIM32,BBS2,SOX8,NIPBL,BBS4,KLF4,CBY1
19	GO:0006355,GO:0006310	regulation of transcription, DNA-dependent (BP),DNA recombination (BP)	5	1425	20	34208	0.00114359	0.00440818	RUVBL2,TFPT,RBM14,APEX1,ACTR5
600	GO:0042493,GO:0051591	response to drug (BP),response to cAMP (BP)	5	1425	20	34208	0.00114359	0.00440818	FOS,JUN,JUNB,MAT2A,NME1
1100	GO:0043967	histone H4 acetylation (BP)	5	1425	20	34208	0.00114359	0.00440818	RUVBL2,TRRAP,EP400,EP300,ACTL6A
5	GO:0006355,GO:0044419,GO:0045944	regulation of transcription, DNA-dependent (BP),interspecies interaction between organisms (BP),positive regulation of transcription from RNA polymerase II promoter (BP)	4	1425	12	34208	0.00113439	0.00441042	ERCC3,HDAC1,EP300,CREBBP
54	GO:0006355,GO:0043967	regulation of transcription, DNA-dependent (BP),histone H4 acetylation (BP)	4	1425	12	34208	0.00113439	0.00441042	RUVBL2,TRRAP,EP400,EP300
221	GO:0006955,GO:0001666	immune response (BP),response to hypoxia (BP)	4	1425	12	34208	0.00113439	0.00441042	THBS1,FAS,TLR4,IL1B
619	GO:0042493,GO:0043524	response to drug (BP),negative regulation of neuron apoptosis (BP)	4	1425	12	34208	0.00113439	0.00441042	SOD1,TGFA,JUN,SOD2
757	GO:0051591,GO:0014070	response to cAMP (BP),response to organic cyclic compound (BP)	4	1425	12	34208	0.00113439	0.00441042	FOS,JUN,JUNB,CCND2
784	GO:0014070,GO:0010243	response to organic cyclic compound (BP),response to organic nitrogen (BP)	4	1425	12	34208	0.00113439	0.00441042	PSMB2,VKORC1,PTGS2,IL1B
1082	GO:0007568,GO:0042542	aging (BP),response to hydrogen peroxide (BP)	4	1425	12	34208	0.00113439	0.00441042	DDIT3,JUN,ADA,SOD2
1152	GO:0006383,GO:0006385,GO:0006386	transcription from RNA polymerase III promoter (BP),transcription elongation from RNA polymerase III promoter (BP),termination of RNA polymerase III transcription (BP)	4	1425	12	34208	0.00113439	0.00441042	POLR2L,POLR2H,POLR3A,POLR2F
4	GO:0006355,GO:0044419	regulation of transcription, DNA-dependent (BP),interspecies interaction between organisms (BP)	7	1425	40	34208	0.00119647	0.00458591	SUV39H1,ERCC3,HDAC1,EP300,TBP,DAXX,CREBBP
664	GO:0010467,GO:0006366,GO:0016032,GO:0006367,GO:0006368	gene expression (BP),transcription from RNA polymerase II promoter (BP),viral reproduction (BP),transcription initiation from RNA polymerase II promoter (BP),transcription elongation from RNA polymerase II promoter (BP)	7	1425	40	34208	0.00119647	0.00458591	POLR2L,GTF2H3,POLR2H,ERCC3,TBP,POLR2F,POLR2I
6	GO:0006355,GO:0044419,GO:0045944,GO:0000122	regulation of transcription, DNA-dependent (BP),interspecies interaction between organisms (BP),positive regulation of transcription from RNA polymerase II promoter (BP),negative regulation of transcription from RNA polymerase II promoter (BP)	3	1425	6	34208	0.0013123	0.00468481	HDAC1,EP300,CREBBP
59	GO:0006355,GO:0006979	regulation of transcription, DNA-dependent (BP),response to oxidative stress (BP)	3	1425	6	34208	0.0013123	0.00468481	DDIT3,OGG1,ERCC3
115	GO:0006915,GO:0032088	apoptotic process (BP),negative regulation of NF-kappaB transcription factor activity (BP)	3	1425	6	34208	0.0013123	0.00468481	SIVA1,PSMD10,DNAJA3
262	GO:0006468,GO:0006281,GO:0000075	protein phosphorylation (BP),DNA repair (BP),cell cycle checkpoint (BP)	3	1425	6	34208	0.0013123	0.00468481	ATR,CDK2,ERCC3
365	GO:0045944,GO:0045087,GO:0034142,GO:0002755,GO:0002756,GO:0034130,GO:0008063,GO:0002224,GO:0034134,GO:0032496	positive regulation of transcription from RNA polymerase II promoter (BP),innate immune response (BP),toll-like receptor 4 signaling pathway (BP),MyD88-dependent toll-like receptor signaling pathway (BP),MyD88-independent toll-like receptor signaling pathway (BP),toll-like receptor 1 signaling pathway (BP),Toll signaling pathway (BP),toll-like receptor signaling pathway (BP),toll-like receptor 2 …	3	1425	6	34208	0.0013123	0.00468481	FOS,JUN,TLR4
388	GO:0045944,GO:0071277	positive regulation of transcription from RNA polymerase II promoter (BP),cellular response to calcium ion (BP)	3	1425	6	34208	0.0013123	0.00468481	FOS,JUND,JUN
405	GO:0050796,GO:0001666	regulation of insulin secretion (BP),response to hypoxia (BP)	3	1425	6	34208	0.0013123	0.00468481	LEP,ITPR2,IL1B
429	GO:0045087,GO:0010467	innate immune response (BP),gene expression (BP)	3	1425	6	34208	0.0013123	0.00468481	PCBP2,UBA52,CREBBP
455	GO:0006357,GO:0014070	regulation of transcription from RNA polymerase II promoter (BP),response to organic cyclic compound (BP)	3	1425	6	34208	0.0013123	0.00468481	FOS,NEDD8,JUNB
505	GO:0043065,GO:0042542	positive regulation of apoptotic process (BP),response to hydrogen peroxide (BP)	3	1425	6	34208	0.0013123	0.00468481	DUSP1,SOD1,DDIT3
528	GO:0007275,GO:0016070	multicellular organismal development (BP),RNA metabolic process (BP)	3	1425	6	34208	0.0013123	0.00468481	ELAVL1,PSME4,BZW2
597	GO:0042493,GO:0045893,GO:0007568	response to drug (BP),positive regulation of transcription, DNA-dependent (BP),aging (BP)	3	1425	6	34208	0.0013123	0.00468481	FOS,DDIT3,JUN
614	GO:0042493,GO:0014070,GO:0032496,GO:0034097	response to drug (BP),response to organic cyclic compound (BP),response to lipopolysaccharide (BP),response to cytokine stimulus (BP)	3	1425	6	34208	0.0013123	0.00468481	FOS,JUN,PTGS2
624	GO:0042493,GO:0032496,GO:0034097,GO:0007568	response to drug (BP),response to lipopolysaccharide (BP),response to cytokine stimulus (BP),aging (BP)	3	1425	6	34208	0.0013123	0.00468481	FOS,JUN,FAS
628	GO:0042493,GO:0006916,GO:0043066	response to drug (BP),anti-apoptosis (BP),negative regulation of apoptotic process (BP)	3	1425	6	34208	0.0013123	0.00468481	THBS1,SOD2,ANXA1
670	GO:0010467,GO:0006366,GO:0006351	gene expression (BP),transcription from RNA polymerase II promoter (BP),transcription, DNA-dependent (BP)	3	1425	6	34208	0.0013123	0.00468481	MED20,POLR2H,RNPS1
671	GO:0010467,GO:0001666	gene expression (BP),response to hypoxia (BP)	3	1425	6	34208	0.0013123	0.00468481	FAS,ERCC3,CREBBP
696	GO:0055086,GO:0007595	nucleobase-containing small molecule metabolic process (BP),lactation (BP)	3	1425	6	34208	0.0013123	0.00468481	APRT,PPAT,NME1
754	GO:0006805,GO:0010243	xenobiotic metabolic process (BP),response to organic nitrogen (BP)	3	1425	6	34208	0.0013123	0.00468481	PTGS1,PTGS2,NNMT
817	GO:0007166,GO:0043123	cell surface receptor signaling pathway (BP),positive regulation of I-kappaB kinase/NF-kappaB cascade (BP)	3	1425	6	34208	0.0013123	0.00468481	BIRC2,TNFRSF10B,NUP62
851	GO:0000209,GO:0043066	protein polyubiquitination (BP),negative regulation of apoptotic process (BP)	3	1425	6	34208	0.0013123	0.00468481	TRIM32,PSMD10,BIRC2
1352	GO:0006729	tetrahydrobiopterin biosynthetic process (BP)	3	1425	6	34208	0.0013123	0.00468481	PCBD2,QDPR,PCBD1
210	GO:0007165,GO:0043123	signal transduction (BP),positive regulation of I-kappaB kinase/NF-kappaB cascade (BP)	10	1425	77	34208	0.00132166	0.0047058	RHOC,MIB2,ATP2C1,TLR4,PPM1A,TNFRSF10B,LITAF,TMEM101,MIER1,IL1B
265	GO:0006468,GO:0006950	protein phosphorylation (BP),response to stress (BP)	6	1425	30	34208	0.00129839	0.00492077	SGK1,MAP3K4,PINK1,RPS6KA3,MAPKAPK2,EIF2AK1
386	GO:0045944,GO:0001666	positive regulation of transcription from RNA polymerase II promoter (BP),response to hypoxia (BP)	6	1425	30	34208	0.00129839	0.00492077	HIF1A,ERCC3,TLR4,EP300,CREBBP,IL1B
807	GO:0044267,GO:0043687,GO:0018279,GO:0006488	cellular protein metabolic process (BP),post-translational protein modification (BP),protein N-linked glycosylation via asparagine (BP),dolichol-linked oligosaccharide biosynthetic process (BP)	6	1425	30	34208	0.00129839	0.00492077	ALG3,GMPPA,ALG9,DOLPP1,DPM3,ALG8
1214	GO:0007005	mitochondrion organization (BP)	6	1425	30	34208	0.00129839	0.00492077	BCS1L,DNAJA3,PTCD2,SOD2,LONP1,FANCG
90	GO:0006915,GO:0002474,GO:0000209,GO:0000278,GO:0000082,GO:0000084,GO:0042981,GO:0016070,GO:0051436,GO:0016032,GO:0051437,GO:0034641,GO:0031145,GO:0051439,GO:0006977,GO:0000216,GO:0016071,GO:0006521,GO:0000075	apoptotic process (BP),antigen processing and presentation of peptide antigen via MHC class I (BP),protein polyubiquitination (BP),mitotic cell cycle (BP),G1/S transition of mitotic cell cycle (BP),S phase of mitotic cell cycle (BP),regulation of apoptotic process (BP),RNA metabolic process (BP),negative regulation of ubiquitin-protein ligase activity involved in mitotic cell cycle (BP),viral rep…	7	1425	41	34208	0.00139157	0.0049417	PSMA5,PSMD10,PSMC4,PSMB2,PSMD8,PSMB7,PSMB5
1190	GO:0006351	transcription, DNA-dependent (BP)	12	1425	105	34208	0.00142907	0.00506158	ILF2,MED20,GTF3C5,POLR2H,PHF3,TMEM18,PWP1,POLR3A,RNPS1,TCEA2,MMS19,NUP62
568	GO:0008380,GO:0016071	RNA splicing (BP),mRNA metabolic process (BP)	5	1425	21	34208	0.00144985	0.00506884	LSM4,PCBP2,RNPS1,NCBP2,LSM2
634	GO:0042493,GO:0034097	response to drug (BP),response to cytokine stimulus (BP)	5	1425	21	34208	0.00144985	0.00506884	FOS,JUN,FAS,PTGS2,JUNB
1199	GO:0009987	cellular process (BP)	5	1425	21	34208	0.00144985	0.00506884	XPNPEP3,TUBB,JUN,METAP1,JUNB
130	GO:0006954,GO:0006955	inflammatory response (BP),immune response (BP)	9	1425	65	34208	0.00143994	0.00507353	IL1RAP,THBS1,BMP6,PTAFR,CXCL1,CCR7,CEBPB,TNFRSF4,IL1B
949	GO:0006417	regulation of translation (BP)	9	1425	65	34208	0.00143994	0.00507353	ZFP36L1,MTPN,PPP1R15A,RPS9,TACO1,MKNK1,METAP1,RBM4B,RGS2
684	GO:0010467,GO:0006367	gene expression (BP),transcription initiation from RNA polymerase II promoter (BP)	8	1425	53	34208	0.00148498	0.00516499	POLR2L,GTF2H3,POLR2H,ERCC3,TBP,MED24,POLR2F,POLR2I
299	GO:0008283	cell proliferation (BP)	25	1425	312	34208	0.00148435	0.00517611	CD81,FSCN1,CREG1,PEMT,TGFA,NRD1,PRDX1,DKC1,MIF,CKLF,TACSTD2,MAP7,CXCL1,MATK,ADRA1D,TXLNA,BIN1,TUSC2,MCM7,NUDC,TNFSF8,TFDP1,OSM,CREBBP,MXD1
144	GO:0006954,GO:0032496	inflammatory response (BP),response to lipopolysaccharide (BP)	6	1425	31	34208	0.00155385	0.00537688	FOS,PTAFR,CCR7,MAPKAPK2,CEBPB,IL1B
848	GO:0070936	protein K48-linked ubiquitination (BP)	6	1425	31	34208	0.00155385	0.00537688	RNF5,UBE2G2,TNFAIP3,RNF216,UBE2H,ARIH2
52	GO:0006355,GO:0006289	regulation of transcription, DNA-dependent (BP),nucleotide-excision repair (BP)	4	1425	13	34208	0.00158473	0.00546975	GTF2H3,GTF2H5,OGG1,ERCC3
1187	GO:0042542	response to hydrogen peroxide (BP)	7	1425	42	34208	0.00161062	0.00554495	DUSP1,SOD1,DDIT3,JUN,ADAM9,ADA,SOD2
753	GO:0006805	xenobiotic metabolic process (BP)	14	1425	136	34208	0.00166282	0.00571014	ACSS1,EPHX2,PTGS1,CYP4F3,AIP,S100A12,PTGS2,SULT1A2,CYP2R1,MAT2A,CYP26A1,MAOA,NNMT,ALDH2
678	GO:0010467,GO:0016070	gene expression (BP),RNA metabolic process (BP)	12	1425	107	34208	0.00168266	0.00576366	RPL12,SNRPD3,RPL32,RPS15,GSPT2,RPS9,UBA52,SNRPF,RNPS1,NCBP2,RPL13A,LSM2
1259	GO:0018149	peptide cross-linking (BP)	5	1425	22	34208	0.00181245	0.00619255	THBS1,CSTA,TGM3,ANXA1,F13A1
1094	GO:0006367	transcription initiation from RNA polymerase II promoter (BP)	9	1425	68	34208	0.00198652	0.00677019	POLR2L,GTF2H3,POLR2H,ERCC3,TCF4,TBP,MED24,POLR2F,POLR2I
40	GO:0006355,GO:0007596,GO:0016568	regulation of transcription, DNA-dependent (BP),blood coagulation (BP),chromatin modification (BP)	3	1425	7	34208	0.00222538	0.0068743	JMJD1C,HDAC1,KDM1A
55	GO:0006355,GO:0043967,GO:0043968,GO:0016568	regulation of transcription, DNA-dependent (BP),histone H4 acetylation (BP),histone H2A acetylation (BP),chromatin modification (BP)	3	1425	7	34208	0.00222538	0.0068743	RUVBL2,TRRAP,EP400
67	GO:0006915,GO:0007165,GO:0071260	apoptotic process (BP),signal transduction (BP),cellular response to mechanical stimulus (BP)	3	1425	7	34208	0.00222538	0.0068743	FAS,TNFRSF10B,IL1B
79	GO:0006915,GO:0043065,GO:0006916	apoptotic process (BP),positive regulation of apoptotic process (BP),anti-apoptosis (BP)	3	1425	7	34208	0.00222538	0.0068743	FAS,IER3,IL1B
83	GO:0006915,GO:0042493,GO:0006916	apoptotic process (BP),response to drug (BP),anti-apoptosis (BP)	3	1425	7	34208	0.00222538	0.0068743	DAD1,FAS,IL1B
106	GO:0006915,GO:0006916,GO:0042981,GO:0008624	apoptotic process (BP),anti-apoptosis (BP),regulation of apoptotic process (BP),induction of apoptosis by extracellular signals (BP)	3	1425	7	34208	0.00222538	0.0068743	UBA52,FAS,DAPK1
238	GO:0045766,GO:0010575	positive regulation of angiogenesis (BP),positive regulation vascular endothelial growth factor production (BP)	3	1425	7	34208	0.00222538	0.0068743	HIF1A,C3AR1,IL1B
260	GO:0006468,GO:0007049,GO:0006974	protein phosphorylation (BP),cell cycle (BP),response to DNA damage stimulus (BP)	3	1425	7	34208	0.00222538	0.0068743	TLK1,ATR,BRSK1
273	GO:0030335,GO:0042493,GO:0001666	positive regulation of cell migration (BP),response to drug (BP),response to hypoxia (BP)	3	1425	7	34208	0.00222538	0.0068743	RHOC,THBS1,ADAM17
306	GO:0008283,GO:0050731	cell proliferation (BP),positive regulation of peptidyl-tyrosine phosphorylation (BP)	3	1425	7	34208	0.00222538	0.0068743	CD81,MIF,OSM
307	GO:0008283,GO:0040008	cell proliferation (BP),regulation of growth (BP)	3	1425	7	34208	0.00222538	0.0068743	CD81,CREG1,OSM
356	GO:0055085,GO:0071320	transmembrane transport (BP),cellular response to cAMP (BP)	3	1425	7	34208	0.00222538	0.0068743	SLC8A3,ITPR2,AQP9
421	GO:0051384,GO:0051091	response to glucocorticoid stimulus (BP),positive regulation of sequence-specific DNA binding transcription factor activity (BP)	3	1425	7	34208	0.00222538	0.0068743	ANXA3,EP300,IL1B
435	GO:0045087,GO:0030890	innate immune response (BP),positive regulation of B cell proliferation (BP)	3	1425	7	34208	0.00222538	0.0068743	PELI1,MIF,TLR4
487	GO:0043065,GO:0042493,GO:0007568	positive regulation of apoptotic process (BP),response to drug (BP),aging (BP)	3	1425	7	34208	0.00222538	0.0068743	DDIT3,FAS,IL1B
545	GO:0000398,GO:0008380,GO:0010467,GO:0006366,GO:0006397,GO:0016070,GO:0006369,GO:0000387,GO:0008334,GO:0034660	nuclear mRNA splicing, via spliceosome (BP),RNA splicing (BP),gene expression (BP),transcription from RNA polymerase II promoter (BP),mRNA processing (BP),RNA metabolic process (BP),termination of RNA polymerase II transcription (BP),spliceosomal snRNP assembly (BP),histone mRNA metabolic process (BP),ncRNA metabolic process (BP)	3	1425	7	34208	0.00222538	0.0068743	SNRPD3,SNRPF,NCBP2
620	GO:0042493,GO:0043524,GO:0006916	response to drug (BP),negative regulation of neuron apoptosis (BP),anti-apoptosis (BP)	3	1425	7	34208	0.00222538	0.0068743	SOD1,TGFA,SOD2
636	GO:0042493,GO:0007568,GO:0042542	response to drug (BP),aging (BP),response to hydrogen peroxide (BP)	3	1425	7	34208	0.00222538	0.0068743	DDIT3,JUN,SOD2
654	GO:0005975,GO:0055114	carbohydrate metabolic process (BP),oxidation-reduction process (BP)	3	1425	7	34208	0.00222538	0.0068743	IDH3G,MDH1,GPD1L
785	GO:0014070,GO:0001934	response to organic cyclic compound (BP),positive regulation of protein phosphorylation (BP)	3	1425	7	34208	0.00222538	0.0068743	EP300,CCND2,IL1B
798	GO:0015031,GO:0000278,GO:0051028,GO:0000236,GO:0000087	protein transport (BP),mitotic cell cycle (BP),mRNA transport (BP),mitotic prometaphase (BP),M phase of mitotic cell cycle (BP)	3	1425	7	34208	0.00222538	0.0068743	AHCTF1,NUP37,NUP85
883	GO:0006950,GO:0006974	response to stress (BP),response to DNA damage stimulus (BP)	3	1425	7	34208	0.00222538	0.0068743	SGK1,PPP1R15A,MAPKAPK2
943	GO:0000002	mitochondrial genome maintenance (BP)	3	1425	7	34208	0.00222538	0.0068743	SLC25A4,MPV17,LONP1
967	GO:0055114,GO:0051289	oxidation-reduction process (BP),protein homotetramerization (BP)	3	1425	7	34208	0.00222538	0.0068743	PCBD2,PCBD1,SOD2
997	GO:0001510	RNA methylation (BP)	3	1425	7	34208	0.00222538	0.0068743	HENMT1,FTSJ1,METTL14
1113	GO:0007154,GO:0006897	cell communication (BP),endocytosis (BP)	3	1425	7	34208	0.00222538	0.0068743	SNX3,SNX1,SNX4
205	GO:0007165,GO:0071260	signal transduction (BP),cellular response to mechanical stimulus (BP)	5	1425	23	34208	0.00223723	0.00687949	FAS,TLR4,TNFRSF10A,TNFRSF10B,IL1B
642	GO:0042493,GO:0009612	response to drug (BP),response to mechanical stimulus (BP)	5	1425	23	34208	0.00223723	0.00687949	FOS,RHOC,JUN,JUNB,MMP9
1142	GO:0006461	protein complex assembly (BP)	12	1425	111	34208	0.00230116	0.00706003	KNTC1,IL1RAP,WAS,GCHFR,LPXN,FAS,IL2RB,MAX,REPS2,SLC7A6,KIFAP3,CREBBP
228	GO:0006955,GO:0006916	immune response (BP),anti-apoptosis (BP)	4	1425	14	34208	0.00214585	0.0070813	THBS1,FAS,CEBPB,IL1B
314	GO:0044419,GO:0006917	interspecies interaction between organisms (BP),induction of apoptosis (BP)	4	1425	14	34208	0.00214585	0.0070813	SIVA1,ERCC3,BNIP3L,DAXX
559	GO:0000398,GO:0000387	nuclear mRNA splicing, via spliceosome (BP),spliceosomal snRNP assembly (BP)	4	1425	14	34208	0.00214585	0.0070813	SNRPD3,SNRPC,SNRPF,NCBP2
565	GO:0008380,GO:0006397,GO:0006396	RNA splicing (BP),mRNA processing (BP),RNA processing (BP)	4	1425	14	34208	0.00214585	0.0070813	THOC1,SF3A1,CSTF3,SUGP2
616	GO:0042493,GO:0014070,GO:0034097	response to drug (BP),response to organic cyclic compound (BP),response to cytokine stimulus (BP)	4	1425	14	34208	0.00214585	0.0070813	FOS,JUN,PTGS2,JUNB
1059	GO:0000075,GO:0006974	cell cycle checkpoint (BP),response to DNA damage stimulus (BP)	4	1425	14	34208	0.00214585	0.0070813	ATR,MCM7,FANCG,WAC
1246	GO:0008625	induction of apoptosis via death domain receptors (BP)	4	1425	14	34208	0.00214585	0.0070813	FAS,TNFRSF10A,TNFRSF10B,DAXX
1288	GO:0010575	positive regulation vascular endothelial growth factor production (BP)	4	1425	14	34208	0.00214585	0.0070813	HIF1A,PTGS2,C3AR1,IL1B
562	GO:0008380,GO:0006397	RNA splicing (BP),mRNA processing (BP)	14	1425	141	34208	0.00233577	0.00715	U2AF1L4,SF3A3,SNRPD3,THOC1,LSM4,SF3A1,CSTF3,GEMIN4,SNRNP25,CDK12,SNRPF,NCBP2,RBM4B,SUGP2
836	GO:0006281,GO:0000075	DNA repair (BP),cell cycle checkpoint (BP)	6	1425	33	34208	0.00217745	0.00716809	ATR,UBA52,CDK2,ERCC3,FANCG,RPA2
612	GO:0042493,GO:0014070	response to drug (BP),response to organic cyclic compound (BP)	8	1425	56	34208	0.00213247	0.00719508	FOS,JUN,ACSL1,PTGS2,EP300,JUNB,ANXA1,IL1B
1140	GO:0030307	positive regulation of cell growth (BP)	8	1425	56	34208	0.00213247	0.00719508	RHOC,TRIM32,PSMD10,N6AMT1,RPS6KA3,ADAM17,EXOSC2,CXCL16
1274	GO:0006766	vitamin metabolic process (BP)	8	1425	56	34208	0.00213247	0.00719508	PNPO,CYB5A,SLC2A3,NAMPT,MOCS2,SLC23A2,CYP2R1,MTHFR
21	GO:0006355,GO:0000122	regulation of transcription, DNA-dependent (BP),negative regulation of transcription from RNA polymerase II promoter (BP)	15	1425	155	34208	0.0021411	0.00720625	PHB,VPS72,JAZF1,HDAC1,ZNF593,TCF4,RYBP,KDM1A,EP300,HEY1,SAP30,KLF4,CREBBP,NFIX,MXI1
1237	GO:0006897	endocytosis (BP)	12	1425	110	34208	0.00213147	0.00724591	EPN1,SNX3,NECAP2,SNX1,SNX4,DNM3,SCAMP3,RIN2,RAB5A,NME1,ASGR2,TOM1
864	GO:0030154	cell differentiation (BP)	36	1425	520	34208	0.00221856	0.00728572	ANPEP,FLNB,EDF1,STMN1,MICALCL,TNFAIP2,ZNF3,DAZAP1,PAQR8,CLIC4,GLDN,SLC22A16,MCL1,AIMP2,HIF1A,DBN1,FAM65B,MEA1,SUV39H1,TBCB,PSME4,TNFRSF12A,BZW2,HLX,SEMA3E,SLC26A8,BEX1,TCF4,GPM6B,RAB5A,SPATA20,UTP14C,NDEL1,NME1,GADD45B,SLFN5
424	GO:0006310,GO:0006281	DNA recombination (BP),DNA repair (BP)	9	1425	70	34208	0.00243475	0.00743617	RUVBL2,NSMCE1,APEX2,LIG1,RPA2,TFPT,ACTL6A,RBM14,APEX1
774	GO:0001666,GO:0007568	response to hypoxia (BP),aging (BP)	5	1425	24	34208	0.00273008	0.00831937	FAS,ADA,ADM,SOD2,IL1B
458	GO:0000122	negative regulation of transcription from RNA polymerase II promoter (BP)	30	1425	416	34208	0.00273854	0.00832638	FHL2,MXD4,PSMD10,PHB,VPS72,UBE2I,EGR1,BCL6,DNAJA3,JAZF1,LEP,DNMT1,NIPBL,BCOR,HDAC1,ZNF593,TCF4,RYBP,ZFP36,KDM1A,EP300,ID3,FOXO3,HEY1,SAP30,HBE1,KLF4,CREBBP,NFIX,MXI1
632	GO:0042493,GO:0001934	response to drug (BP),positive regulation of protein phosphorylation (BP)	4	1425	15	34208	0.00283032	0.00847218	TGFA,EP300,ADAM17,IL1B
806	GO:0044267,GO:0043687,GO:0018279,GO:0006487	cellular protein metabolic process (BP),post-translational protein modification (BP),protein N-linked glycosylation via asparagine (BP),protein N-linked glycosylation (BP)	4	1425	15	34208	0.00283032	0.00847218	MAN1B1,MAN1C1,DOLPP1,ALG8
962	GO:0022904,GO:0055114	respiratory electron transport chain (BP),oxidation-reduction process (BP)	4	1425	15	34208	0.00283032	0.00847218	NDUFV1,SOD2,NDUFS7,NDUFA9
973	GO:0032496,GO:0043123	response to lipopolysaccharide (BP),positive regulation of I-kappaB kinase/NF-kappaB cascade (BP)	4	1425	15	34208	0.00283032	0.00847218	PELI1,TLR4,CCR7,IL1B
1244	GO:0001516	prostaglandin biosynthetic process (BP)	4	1425	15	34208	0.00283032	0.00847218	MIF,PTGS1,PTGS2,PTGES2
1343	GO:0060612	adipose tissue development (BP)	4	1425	15	34208	0.00283032	0.00847218	ACAT1,NAMPT,LEP,SOX8
1347	GO:0030502	negative regulation of bone mineralization (BP)	4	1425	15	34208	0.00283032	0.00847218	LTBP3,HIF1A,BCOR,SRGN
592	GO:0042493,GO:0008285	response to drug (BP),negative regulation of cell proliferation (BP)	6	1425	35	34208	0.00297308	0.0088603	PEMT,JUN,PTGS2,SOD2,NME1,IL1B
1313	GO:0045727	positive regulation of translation (BP)	6	1425	35	34208	0.00297308	0.0088603	FAM129A,RHOC,THBS1,SOX4,ELAVL1,EP300
317	GO:0044419,GO:0016032	interspecies interaction between organisms (BP),viral reproduction (BP)	8	1425	59	34208	0.00298336	0.00887141	SLC25A4,CD247,PSMB2,ERCC3,PSMB7,TBP,BANF1,PSMB5
683	GO:0010467,GO:0016071	gene expression (BP),mRNA metabolic process (BP)	11	1425	100	34208	0.00300588	0.00891876	RPL12,RPL32,RPS15,GSPT2,PCBP2,RPS9,UBA52,RNPS1,NCBP2,RPL13A,LSM2
423	GO:0006310	DNA recombination (BP)	10	1425	86	34208	0.00304935	0.00902796	RUVBL2,NSMCE1,APEX2,LIG1,RPA2,TFPT,ACTL6A,RBM14,APEX1,ACTR5
81	GO:0006915,GO:0007275,GO:0030154	apoptotic process (BP),multicellular organismal development (BP),cell differentiation (BP)	5	1425	25	34208	0.00329693	0.00969727	MCL1,AIMP2,PSME4,TNFRSF12A,GADD45B
808	GO:0044267,GO:0043687,GO:0006501	cellular protein metabolic process (BP),post-translational protein modification (BP),C-terminal protein lipidation (BP)	5	1425	25	34208	0.00329693	0.00969727	PLAUR,PIGP,PIGC,PIGU,DPM3
1245	GO:0006730	one-carbon metabolic process (BP)	5	1425	25	34208	0.00329693	0.00969727	CA1,CA4,SHMT2,MAT2A,CA2
1048	GO:0000187	activation of MAPK activity (BP)	10	1425	87	34208	0.00331951	0.0097425	CD81,SOD1,THBS1,TGFA,C5AR1,UBA52,LPAR2,TLR4,MAPKAPK2,IL1B
9	GO:0006355,GO:0044419,GO:0045893	regulation of transcription, DNA-dependent (BP),interspecies interaction between organisms (BP),positive regulation of transcription, DNA-dependent (BP)	3	1425	8	34208	0.00345055	0.00976692	HDAC1,TBP,CREBBP
122	GO:0006915,GO:0043161	apoptotic process (BP),proteasomal ubiquitin-dependent protein catabolic process (BP)	3	1425	8	34208	0.00345055	0.00976692	BIRC2,RNF216,PSMB5
134	GO:0006954,GO:0006955,GO:0019221	inflammatory response (BP),immune response (BP),cytokine-mediated signaling pathway (BP)	3	1425	8	34208	0.00345055	0.00976692	IL1RAP,PTAFR,IL1B
142	GO:0006954,GO:0042493,GO:0014070	inflammatory response (BP),response to drug (BP),response to organic cyclic compound (BP)	3	1425	8	34208	0.00345055	0.00976692	FOS,ANXA1,IL1B
244	GO:0007155,GO:0001666	cell adhesion (BP),response to hypoxia (BP)	3	1425	8	34208	0.00345055	0.00976692	THBS1,ADA,ADAM17
285	GO:0006508,GO:0000082	proteolysis (BP),G1/S transition of mitotic cell cycle (BP)	3	1425	8	34208	0.00345055	0.00976692	PSMC4,USP37,PSMD8
450	GO:0045087,GO:0016071	innate immune response (BP),mRNA metabolic process (BP)	3	1425	8	34208	0.00345055	0.00976692	PCBP2,UBA52,MAPKAPK2
626	GO:0042493,GO:0032496,GO:0009612	response to drug (BP),response to lipopolysaccharide (BP),response to mechanical stimulus (BP)	3	1425	8	34208	0.00345055	0.00976692	FOS,JUN,MMP9
681	GO:0010467,GO:0016070,GO:0016071,GO:0000184	gene expression (BP),RNA metabolic process (BP),mRNA metabolic process (BP),nuclear-transcribed mRNA catabolic process, nonsense-mediated decay (BP)	3	1425	8	34208	0.00345055	0.00976692	GSPT2,RNPS1,NCBP2
724	GO:0045893,GO:0009725	positive regulation of transcription, DNA-dependent (BP),response to hormone stimulus (BP)	3	1425	8	34208	0.00345055	0.00976692	FHL2,MMS19,NCOA4
844	GO:0006281,GO:0006284,GO:0006285	DNA repair (BP),base-excision repair (BP),base-excision repair, AP site formation (BP)	3	1425	8	34208	0.00345055	0.00976692	MUTYH,OGG1,NTHL1
976	GO:0032496,GO:0007568,GO:0009612	response to lipopolysaccharide (BP),aging (BP),response to mechanical stimulus (BP)	3	1425	8	34208	0.00345055	0.00976692	FOS,JUN,MPO
978	GO:0032496,GO:0009636	response to lipopolysaccharide (BP),response to toxin (BP)	3	1425	8	34208	0.00345055	0.00976692	FOS,FAS,TLR4
990	GO:0006916,GO:0007173	anti-apoptosis (BP),epidermal growth factor receptor signaling pathway (BP)	3	1425	8	34208	0.00345055	0.00976692	TGFA,UBA52,ADAM17
1053	GO:0034641,GO:0001889	cellular nitrogen compound metabolic process (BP),liver development (BP)	3	1425	8	34208	0.00345055	0.00976692	ACAT1,ARG1,QDPR
1169	GO:0044255,GO:0006631,GO:0019432	cellular lipid metabolic process (BP),fatty acid metabolic process (BP),triglyceride biosynthetic process (BP)	3	1425	8	34208	0.00345055	0.00976692	LPIN2,ACSL1,ACSL5
1209	GO:0031396	regulation of protein ubiquitination (BP)	3	1425	8	34208	0.00345055	0.00976692	PINK1,UBQLN1,DAXX
1275	GO:0006766,GO:0006767	vitamin metabolic process (BP),water-soluble vitamin metabolic process (BP)	7	1425	48	34208	0.00354099	0.010002	PNPO,CYB5A,SLC2A3,NAMPT,MOCS2,SLC23A2,MTHFR
445	GO:0045087,GO:0034142,GO:0008063	innate immune response (BP),toll-like receptor 4 signaling pathway (BP),Toll signaling pathway (BP)	9	1425	74	34208	0.00357004	0.0100631	FOS,PELI1,IKBKE,UBA52,JUN,PELI2,TLR4,RPS6KA3,MAPKAPK2
223	GO:0006955,GO:0006917	immune response (BP),induction of apoptosis (BP)	4	1425	16	34208	0.00365035	0.0101208	THBS1,FAS,TNFSF8,CEBPB
230	GO:0006955,GO:0043123	immune response (BP),positive regulation of I-kappaB kinase/NF-kappaB cascade (BP)	4	1425	16	34208	0.00365035	0.0101208	IKBKE,TLR4,CCR7,IL1B
237	GO:0045766,GO:0001666	positive regulation of angiogenesis (BP),response to hypoxia (BP)	4	1425	16	34208	0.00365035	0.0101208	THBS1,HIF1A,IL1B,MMP9
613	GO:0042493,GO:0014070,GO:0032496	response to drug (BP),response to organic cyclic compound (BP),response to lipopolysaccharide (BP)	4	1425	16	34208	0.00365035	0.0101208	FOS,JUN,PTGS2,IL1B
640	GO:0042493,GO:0042542	response to drug (BP),response to hydrogen peroxide (BP)	4	1425	16	34208	0.00365035	0.0101208	SOD1,DDIT3,JUN,SOD2
968	GO:0050832	defense response to fungus (BP)	4	1425	16	34208	0.00365035	0.0101208	CTSG,DEFA4,S100A12,MPO
1054	GO:0034641,GO:0006595	cellular nitrogen compound metabolic process (BP),polyamine metabolic process (BP)	4	1425	16	34208	0.00365035	0.0101208	SAT1,SRM,GOT1,MRI1
1212	GO:0006801	superoxide metabolic process (BP)	4	1425	16	34208	0.00365035	0.0101208	SOD1,CYB5R4,CBS,SOD2
382	GO:0045944,GO:0045893	positive regulation of transcription from RNA polymerase II promoter (BP),positive regulation of transcription, DNA-dependent (BP)	16	1425	180	34208	0.00366026	0.0101275	FOS,EGR1,SOX4,PHIP,EOMES,JUN,HIF1A,SOX8,ETS2,HDAC1,RLF,ELF1,TCF4,FOXO3,KLF4,CREBBP
1011	GO:0043410	positive regulation of MAPK cascade (BP)	8	1425	61	34208	0.00368324	0.0101495	BNIP2,RYK,LPAR2,LEP,PELI2,DUSP19,SPAG9,OSM
1147	GO:0043547	positive regulation of GTPase activity (BP)	8	1425	61	34208	0.00368324	0.0101495	BNIP2,SNX13,RALBP1,RGS10,AXIN2,BIN1,RGS18,RGS2
1032	GO:0016070,GO:0016071,GO:0006364	RNA metabolic process (BP),mRNA metabolic process (BP),rRNA processing (BP)	5	1425	26	34208	0.00394372	0.0108013	EXOSC1,RPS15,EXOSC5,EXOSC7,EXOSC2
1036	GO:0016070,GO:0016071,GO:0000184	RNA metabolic process (BP),mRNA metabolic process (BP),nuclear-transcribed mRNA catabolic process, nonsense-mediated decay (BP)	5	1425	26	34208	0.00394372	0.0108013	GSPT2,PAN2,RNPS1,NCBP2,DCPS
1338	GO:0000387	spliceosomal snRNP assembly (BP)	5	1425	26	34208	0.00394372	0.0108013	SNRPD3,GEMIN4,SNRPC,SNRPF,NCBP2
1125	GO:0006470	protein dephosphorylation (BP)	11	1425	105	34208	0.00438444	0.0119841	DUSP1,PPP1CA,PHPT1,PTPRO,PPP3R1,MTMR6,PTPN12,SBF1,PPM1A,ILKAP,DUSP19
46	GO:0006355,GO:0006281	regulation of transcription, DNA-dependent (BP),DNA repair (BP)	7	1425	50	34208	0.00447063	0.0121951	GTF2H3,RUVBL2,OGG1,ERCC3,TFPT,RBM14,APEX1
923	GO:0051301	cell division (BP)	22	1425	286	34208	0.00449089	0.0122257	KNTC1,CNTRL,PPP1CA,TUBB,UBE2I,HAUS7,MIS12,ANAPC5,USP37,RCC2,CDK2,LIG1,BORA,TXNL4A,KLHL22,MAD1L1,NUP37,CCND2,CDK6,STAG1,CDK4,ZC3HC1
91	GO:0006915,GO:0002474,GO:0000209,GO:0000278,GO:0000082,GO:0000084,GO:0042981,GO:0016070,GO:0051436,GO:0016032,GO:0051437,GO:0034641,GO:0031145,GO:0051439,GO:0006977,GO:0000216,GO:0016071,GO:0006521,GO:0000075,GO:0051603	apoptotic process (BP),antigen processing and presentation of peptide antigen via MHC class I (BP),protein polyubiquitination (BP),mitotic cell cycle (BP),G1/S transition of mitotic cell cycle (BP),S phase of mitotic cell cycle (BP),regulation of apoptotic process (BP),RNA metabolic process (BP),negative regulation of ubiquitin-protein ligase activity involved in mitotic cell cycle (BP),viral rep…	4	1425	17	34208	0.00461768	0.0122987	PSMA5,PSMB2,PSMB7,PSMB5
102	GO:0006915,GO:0006917,GO:0008624	apoptotic process (BP),induction of apoptosis (BP),induction of apoptosis by extracellular signals (BP)	4	1425	17	34208	0.00461768	0.0122987	TNFRSF25,FAS,DAPK1,NDUFA13
110	GO:0006915,GO:0071260	apoptotic process (BP),cellular response to mechanical stimulus (BP)	4	1425	17	34208	0.00461768	0.0122987	GADD45A,FAS,TNFRSF10B,IL1B
318	GO:0044419,GO:0016032,GO:0000075	interspecies interaction between organisms (BP),viral reproduction (BP),cell cycle checkpoint (BP)	4	1425	17	34208	0.00461768	0.0122987	PSMB2,ERCC3,PSMB7,PSMB5
633	GO:0042493,GO:0043434	response to drug (BP),response to peptide hormone stimulus (BP)	4	1425	17	34208	0.00461768	0.0122987	ARG1,FAS,JUNB,ANXA1
765	GO:0009749,GO:0001666	response to glucose stimulus (BP),response to hypoxia (BP)	4	1425	17	34208	0.00461768	0.0122987	RHOC,THBS1,HIF1A,EP300
805	GO:0044267,GO:0043687,GO:0018279,GO:0006486	cellular protein metabolic process (BP),post-translational protein modification (BP),protein N-linked glycosylation via asparagine (BP),protein glycosylation (BP)	4	1425	17	34208	0.00461768	0.0122987	ALG3,DAD1,STT3A,ST6GAL1
1063	GO:0000413,GO:0006457	protein peptidyl-prolyl isomerization (BP),protein folding (BP)	4	1425	17	34208	0.00461768	0.0122987	PIN1,FKBP2,FKBP5,PPIE
1106	GO:0045926	negative regulation of growth (BP)	4	1425	17	34208	0.00461768	0.0122987	IDH3G,HIF1A,MT1X,MT1F
10	GO:0006355,GO:0045944	regulation of transcription, DNA-dependent (BP),positive regulation of transcription from RNA polymerase II promoter (BP)	17	1425	201	34208	0.00463659	0.0123248	NFE2L2,SOX4,HIF1A,LPIN2,ERCC3,ETS2,HDAC1,ZMIZ1,RLF,TCF4,KDM1A,EP300,MAML3,KLF4,RBM14,CREBBP,NFIX
635	GO:0042493,GO:0007568	response to drug (BP),aging (BP)	6	1425	38	34208	0.00454854	0.012333	FOS,DDIT3,JUN,FAS,SOD2,IL1B
1060	GO:0000075,GO:0006260	cell cycle checkpoint (BP),DNA replication (BP)	6	1425	38	34208	0.00454854	0.012333	ATR,CDK2,ORC5,MCM7,RPA2,MCM3
811	GO:0044267,GO:0006412	cellular protein metabolic process (BP),translation (BP)	12	1425	121	34208	0.00468308	0.0123754	RPL12,RPL32,RPS15,GSPT2,RPS9,UBA52,EIF3G,DHPS,EIF3I,RPL13A,EIF3A,EIF3D
988	GO:0006916,GO:0043066	anti-apoptosis (BP),negative regulation of apoptotic process (BP)	5	1425	27	34208	0.00467635	0.0123818	THBS1,CFLAR,HDAC1,SOD2,ANXA1
1319	GO:0007569	cell aging (BP)	5	1425	27	34208	0.00467635	0.0123818	SOD1,DNAJA3,ZMIZ1,NUP62,HSD17B10
47	GO:0006355,GO:0006281,GO:0006289	regulation of transcription, DNA-dependent (BP),DNA repair (BP),nucleotide-excision repair (BP)	3	1425	9	34208	0.00501618	0.0125219	GTF2H3,OGG1,ERCC3
84	GO:0006915,GO:0010467	apoptotic process (BP),gene expression (BP)	3	1425	9	34208	0.00501618	0.0125219	UBA52,AIMP2,FAS
131	GO:0006954,GO:0006955,GO:0006935,GO:0007186	inflammatory response (BP),immune response (BP),chemotaxis (BP),G-protein coupled receptor signaling pathway (BP)	3	1425	9	34208	0.00501618	0.0125219	PTAFR,CXCL1,CCR7
143	GO:0006954,GO:0042493,GO:0006916	inflammatory response (BP),response to drug (BP),anti-apoptosis (BP)	3	1425	9	34208	0.00501618	0.0125219	THBS1,ANXA1,IL1B
206	GO:0007165,GO:0071260,GO:0043123	signal transduction (BP),cellular response to mechanical stimulus (BP),positive regulation of I-kappaB kinase/NF-kappaB cascade (BP)	3	1425	9	34208	0.00501618	0.0125219	TLR4,TNFRSF10B,IL1B
232	GO:0006955,GO:0006461	immune response (BP),protein complex assembly (BP)	3	1425	9	34208	0.00501618	0.0125219	IL1RAP,WAS,FAS
284	GO:0006508,GO:0000278	proteolysis (BP),mitotic cell cycle (BP)	3	1425	9	34208	0.00501618	0.0125219	KNTC1,PSMC4,PSMD8
286	GO:0006508,GO:0032496	proteolysis (BP),response to lipopolysaccharide (BP)	3	1425	9	34208	0.00501618	0.0125219	CTSG,ADAM17,MMP9
337	GO:0006810,GO:0016032	transport (BP),viral reproduction (BP)	3	1425	9	34208	0.00501618	0.0125219	SLC25A4,NCBP2,NUP93
363	GO:0045944,GO:0045087,GO:0045893	positive regulation of transcription from RNA polymerase II promoter (BP),innate immune response (BP),positive regulation of transcription, DNA-dependent (BP)	3	1425	9	34208	0.00501618	0.0125219	FOS,JUN,CREBBP
454	GO:0006357,GO:0042493	regulation of transcription from RNA polymerase II promoter (BP),response to drug (BP)	3	1425	9	34208	0.00501618	0.0125219	FOS,SOD2,JUNB
502	GO:0043065,GO:0045471	positive regulation of apoptotic process (BP),response to ethanol (BP)	3	1425	9	34208	0.00501618	0.0125219	SOD1,TLR4,MMP9
517	GO:0008284,GO:0040008	positive regulation of cell proliferation (BP),regulation of growth (BP)	3	1425	9	34208	0.00501618	0.0125219	CD81,PHIP,OSM
554	GO:0000398,GO:0008380,GO:0010467,GO:0016070,GO:0016071	nuclear mRNA splicing, via spliceosome (BP),RNA splicing (BP),gene expression (BP),RNA metabolic process (BP),mRNA metabolic process (BP)	3	1425	9	34208	0.00501618	0.0125219	RNPS1,NCBP2,LSM2
645	GO:0042493,GO:0070301	response to drug (BP),cellular response to hydrogen peroxide (BP)	3	1425	9	34208	0.00501618	0.0125219	ARG1,EP300,ANXA1
690	GO:0055086,GO:0009117,GO:0006144	nucleobase-containing small molecule metabolic process (BP),nucleotide metabolic process (BP),purine base metabolic process (BP)	3	1425	9	34208	0.00501618	0.0125219	NT5C,NT5C2,ADA
761	GO:0032869,GO:0009749	cellular response to insulin stimulus (BP),response to glucose stimulus (BP)	3	1425	9	34208	0.00501618	0.0125219	HIF1A,ACSL5,IRS2
779	GO:0001666,GO:0001889	response to hypoxia (BP),liver development (BP)	3	1425	9	34208	0.00501618	0.0125219	ADA,SOD2,EP300
790	GO:0006783,GO:0006778	heme biosynthetic process (BP),porphyrin-containing compound metabolic process (BP)	3	1425	9	34208	0.00501618	0.0125219	PPOX,FECH,UROS
832	GO:0006281,GO:0000278,GO:0000082,GO:0000084,GO:0000216,GO:0000075	DNA repair (BP),mitotic cell cycle (BP),G1/S transition of mitotic cell cycle (BP),S phase of mitotic cell cycle (BP),M/G1 transition of mitotic cell cycle (BP),cell cycle checkpoint (BP)	3	1425	9	34208	0.00501618	0.0125219	UBA52,CDK2,RPA2
838	GO:0006281,GO:0006200	DNA repair (BP),ATP catabolic process (BP)	3	1425	9	34208	0.00501618	0.0125219	RUVBL2,ERCC3,CHD1L
887	GO:0006917,GO:0008625	induction of apoptosis (BP),induction of apoptosis via death domain receptors (BP)	3	1425	9	34208	0.00501618	0.0125219	FAS,TNFRSF10A,DAXX
1043	GO:0043066,GO:0043518	negative regulation of apoptotic process (BP),negative regulation of DNA damage response, signal transduction by p53 class mediator (BP)	3	1425	9	34208	0.00501618	0.0125219	PSMD10,MIF,KDM1A
1061	GO:0034614	cellular response to reactive oxygen species (BP)	3	1425	9	34208	0.00501618	0.0125219	FOS,MPV17,ROMO1
1114	GO:2000147	positive regulation of cell motility (BP)	3	1425	9	34208	0.00501618	0.0125219	TRIM32,PHPT1,CCR7
1318	GO:0031571	mitotic cell cycle G1/S transition DNA damage checkpoint (BP)	3	1425	9	34208	0.00501618	0.0125219	RFWD3,CDK2,FBXO31
699	GO:0008285	negative regulation of cell proliferation (BP)	25	1425	341	34208	0.00478282	0.0126143	EMP3,CIB1,MXD4,PEMT,PHB,SOX4,BCL6,JUN,DNAJA3,CXCL1,ADM,PTGS2,AXIN2,SOD2,NUP62,EIF2AK1,PTPRF,KLF4,CDK6,KIFAP3,NME1,OSM,IL1B,MXI1,RARRES3
880	GO:0006397	mRNA processing (BP)	17	1425	202	34208	0.00487161	0.0128235	DDX1,U2AF1L4,SF3A3,SNRPD3,THOC1,LSM4,SF3A1,CSTF3,GEMIN4,SNRNP25,CDK12,SNRPF,NCBP2,RBM4B,SUGP2,TSEN2,MBNL3
959	GO:0016567	protein ubiquitination (BP)	14	1425	153	34208	0.00489664	0.0128644	FBXO21,FBXO3,TRIM32,RFWD3,UBE2I,KLHL20,ANAPC5,SAE1,RNF220,ARIH1,FBXL15,HERC2,FBXO4,UBE2H
1206	GO:0048146	positive regulation of fibroblast proliferation (BP)	6	1425	39	34208	0.00518947	0.0129307	MIF,JUN,ZMIZ1,PDGFC,CDK6,CDK4
1006	GO:0071260	cellular response to mechanical stimulus (BP)	7	1425	51	34208	0.00499923	0.0131084	GADD45A,FAS,HABP4,TLR4,TNFRSF10A,TNFRSF10B,IL1B
42	GO:0006355,GO:0045893	regulation of transcription, DNA-dependent (BP),positive regulation of transcription, DNA-dependent (BP)	13	1425	139	34208	0.00546958	0.0136036	EDF1,PHB,SOX4,DDIT3,HIF1A,ETS2,HDAC1,RLF,TCF4,TBP,MED24,KLF4,CREBBP
1042	GO:0043066,GO:0043154	negative regulation of apoptotic process (BP),negative regulation of cysteine-type endopeptidase activity involved in apoptotic process (BP)	5	1425	28	34208	0.00550066	0.0136308	THBS1,DNAJA3,CFLAR,RPS6KA3,SIAH2
1226	GO:0001890	placenta development (BP)	5	1425	28	34208	0.00550066	0.0136308	SOD1,BIRC2,LEP,ADA,VWF
756	GO:0051591	response to cAMP (BP)	7	1425	52	34208	0.00557343	0.0137858	FOS,DUSP1,JUN,JUNB,CCND2,MAT2A,NME1
709	GO:0007596	blood coagulation (BP)	31	1425	457	34208	0.00574874	0.0140398	SLC8A3,SOD1,RAP1A,ITPK1,PROS1,THBS1,TUBA4A,WAS,FBLN5,DOCK11,PTPN11,PLAUR,JMJD1C,CDK2,PABPC4,ACTN2,VWF,HABP4,ITPR2,HDAC1,ITGA2B,SRGN,KDM1A,F5,SLC7A6,ACTN1,RAB5A,F13A1,HBE1,KIFAP3,TREM1
20	GO:0006355,GO:0006310,GO:0006281	regulation of transcription, DNA-dependent (BP),DNA recombination (BP),DNA repair (BP)	4	1425	18	34208	0.00574347	0.0140523	RUVBL2,TFPT,RBM14,APEX1
248	GO:0006935,GO:0007204	chemotaxis (BP),elevation of cytosolic calcium ion concentration (BP)	4	1425	18	34208	0.00574347	0.0140523	C5AR1,CXCR3,C3AR1,CCR7
558	GO:0000398,GO:0000375	nuclear mRNA splicing, via spliceosome (BP),RNA splicing, via transesterification reactions (BP)	4	1425	18	34208	0.00574347	0.0140523	SNRNP40,SF3A3,TXNL4A,SLU7
810	GO:0044267,GO:0043687,GO:0006506	cellular protein metabolic process (BP),post-translational protein modification (BP),GPI anchor biosynthetic process (BP)	4	1425	18	34208	0.00574347	0.0140523	ALG9,PIGC,PIGU,DPM3
1155	GO:0006629,GO:0006665	lipid metabolic process (BP),sphingolipid metabolic process (BP)	4	1425	18	34208	0.00574347	0.0140523	DEGS1,SERINC1,ARV1,SAMD8
1258	GO:0030177	positive regulation of Wnt receptor signaling pathway (BP)	4	1425	18	34208	0.00574347	0.0140523	SOX4,ZEB2,PPM1A,ZRANB1
830	GO:0006511,GO:0016567	ubiquitin-dependent protein catabolic process (BP),protein ubiquitination (BP)	6	1425	40	34208	0.00589411	0.0143689	FBXO21,UBE2I,ANAPC5,ARIH1,FBXO4,UBE2H
297	GO:0007399,GO:0030154	nervous system development (BP),cell differentiation (BP)	12	1425	125	34208	0.00606412	0.0147568	STMN1,GLDN,DBN1,TBCB,BZW2,SEMA3E,BEX1,TCF4,GPM6B,RAB5A,NDEL1,NME1
11	GO:0006355,GO:0045944,GO:0000122	regulation of transcription, DNA-dependent (BP),positive regulation of transcription from RNA polymerase II promoter (BP),negative regulation of transcription from RNA polymerase II promoter (BP)	7	1425	53	34208	0.00619559	0.0150226	HDAC1,TCF4,KDM1A,EP300,KLF4,CREBBP,NFIX
1242	GO:0006633	fatty acid biosynthetic process (BP)	7	1425	53	34208	0.00619559	0.0150226	MLYCD,CBR4,DEGS1,PTGS1,PTGS2,OLAH,PTGES2
446	GO:0045087,GO:0034142,GO:0008063,GO:0043123	innate immune response (BP),toll-like receptor 4 signaling pathway (BP),Toll signaling pathway (BP),positive regulation of I-kappaB kinase/NF-kappaB cascade (BP)	5	1425	29	34208	0.00642241	0.0155448	PELI1,IKBKE,UBA52,PELI2,TLR4
247	GO:0006935	chemotaxis (BP)	12	1425	126	34208	0.00645526	0.0155964	C5AR1,CKLF,PLAUR,RALBP1,CXCR3,PTAFR,CXCL1,CXCL5,C3AR1,CCR7,NUP85,CXCL16
136	GO:0006954,GO:0006935,GO:0007186	inflammatory response (BP),chemotaxis (BP),G-protein coupled receptor signaling pathway (BP)	4	1425	19	34208	0.00703828	0.0158186	PTAFR,CXCL1,C3AR1,CCR7
202	GO:0007165,GO:0007204	signal transduction (BP),elevation of cytosolic calcium ion concentration (BP)	4	1425	19	34208	0.00703828	0.0158186	C5AR1,ADM,EPOR,IL1B
390	GO:0045944,GO:0032496	positive regulation of transcription from RNA polymerase II promoter (BP),response to lipopolysaccharide (BP)	4	1425	19	34208	0.00703828	0.0158186	FOS,JUN,TLR4,IL1B
422	GO:0043388	positive regulation of DNA binding (BP)	4	1425	19	34208	0.00703828	0.0158186	EDF1,TLR4,EP300,NME1
567	GO:0008380,GO:0016070,GO:0016071	RNA splicing (BP),RNA metabolic process (BP),mRNA metabolic process (BP)	4	1425	19	34208	0.00703828	0.0158186	LSM4,RNPS1,NCBP2,LSM2
653	GO:0005975,GO:0044267,GO:0043687,GO:0018279	carbohydrate metabolic process (BP),cellular protein metabolic process (BP),post-translational protein modification (BP),protein N-linked glycosylation via asparagine (BP)	4	1425	19	34208	0.00703828	0.0158186	MLEC,MAN2A2,DPM3,B4GALT5
854	GO:0007243,GO:0006950	intracellular protein kinase cascade (BP),response to stress (BP)	4	1425	19	34208	0.00703828	0.0158186	MAP3K4,PINK1,RPS6KA3,ZFP36
1264	GO:0051297	centrosome organization (BP)	4	1425	19	34208	0.00703828	0.0158186	HAUS7,CEP68,BBS4,ARL2
8	GO:0006355,GO:0044419,GO:0010467	regulation of transcription, DNA-dependent (BP),interspecies interaction between organisms (BP),gene expression (BP)	3	1425	10	34208	0.00694543	0.0158201	ERCC3,TBP,CREBBP
35	GO:0006355,GO:0010467,GO:0045893	regulation of transcription, DNA-dependent (BP),gene expression (BP),positive regulation of transcription, DNA-dependent (BP)	3	1425	10	34208	0.00694543	0.0158201	TBP,MED24,CREBBP
61	GO:0006355,GO:0016575	regulation of transcription, DNA-dependent (BP),histone deacetylation (BP)	3	1425	10	34208	0.00694543	0.0158201	PHB,HDAC1,RBM14
118	GO:0006915,GO:0008625	apoptotic process (BP),induction of apoptosis via death domain receptors (BP)	3	1425	10	34208	0.00694543	0.0158201	FAS,TNFRSF10B,DAXX
121	GO:0006915,GO:0006469	apoptotic process (BP),negative regulation of protein kinase activity (BP)	3	1425	10	34208	0.00694543	0.0158201	GADD45A,DNAJA3,GADD45B
150	GO:0006954,GO:0006953	inflammatory response (BP),acute-phase response (BP)	3	1425	10	34208	0.00694543	0.0158201	CD163,ORM1,CEBPB
189	GO:0007165,GO:0009749	signal transduction (BP),response to glucose stimulus (BP)	3	1425	10	34208	0.00694543	0.0158201	RHOC,HIF1A,IRS2
257	GO:0006468,GO:0010467,GO:0006366,GO:0006281,GO:0016032,GO:0006289,GO:0006367,GO:0006368,GO:0006370,GO:0050434,GO:0006283,GO:0006361,GO:0006362,GO:0006363,GO:0006360	protein phosphorylation (BP),gene expression (BP),transcription from RNA polymerase II promoter (BP),DNA repair (BP),viral reproduction (BP),nucleotide-excision repair (BP),transcription initiation from RNA polymerase II promoter (BP),transcription elongation from RNA polymerase II promoter (BP),mRNA capping (BP),positive regulation of viral transcription (BP),transcription-coupled nucleotide-exc…	3	1425	10	34208	0.00694543	0.0158201	GTF2H3,POLR2H,ERCC3
267	GO:0006468,GO:0032496	protein phosphorylation (BP),response to lipopolysaccharide (BP)	3	1425	10	34208	0.00694543	0.0158201	RPS6KA3,TRIB1,MAPKAPK2
287	GO:0006508,GO:0006916	proteolysis (BP),anti-apoptosis (BP)	3	1425	10	34208	0.00694543	0.0158201	CFLAR,TNFAIP3,ADAM17
320	GO:0044419,GO:0043161	interspecies interaction between organisms (BP),proteasomal ubiquitin-dependent protein catabolic process (BP)	3	1425	10	34208	0.00694543	0.0158201	UBE2I,RNF216,PSMB5
418	GO:0051384,GO:0051592	response to glucocorticoid stimulus (BP),response to calcium ion (BP)	3	1425	10	34208	0.00694543	0.0158201	DUSP1,ADAM9,EP300
476	GO:0000122,GO:0032088	negative regulation of transcription from RNA polymerase II promoter (BP),negative regulation of NF-kappaB transcription factor activity (BP)	3	1425	10	34208	0.00694543	0.0158201	PSMD10,DNAJA3,KLF4
500	GO:0043065,GO:0000187	positive regulation of apoptotic process (BP),activation of MAPK activity (BP)	3	1425	10	34208	0.00694543	0.0158201	SOD1,TLR4,IL1B
527	GO:0007275,GO:0000278	multicellular organismal development (BP),mitotic cell cycle (BP)	3	1425	10	34208	0.00694543	0.0158201	PSME4,NUDC,NDEL1
717	GO:0007596,GO:0006461	blood coagulation (BP),protein complex assembly (BP)	3	1425	10	34208	0.00694543	0.0158201	WAS,SLC7A6,KIFAP3
777	GO:0001666,GO:0009636	response to hypoxia (BP),response to toxin (BP)	3	1425	10	34208	0.00694543	0.0158201	MLH1,FAS,TLR4
933	GO:0007507,GO:0007568	heart development (BP),aging (BP)	3	1425	10	34208	0.00694543	0.0158201	ADM,SOD2,CACYBP
934	GO:0007507,GO:0001889	heart development (BP),liver development (BP)	3	1425	10	34208	0.00694543	0.0158201	PTCD2,SOD2,EP300
983	GO:0007204,GO:0000187	elevation of cytosolic calcium ion concentration (BP),activation of MAPK activity (BP)	3	1425	10	34208	0.00694543	0.0158201	C5AR1,LPAR2,IL1B
1002	GO:0042981,GO:0043123,GO:0008624	regulation of apoptotic process (BP),positive regulation of I-kappaB kinase/NF-kappaB cascade (BP),induction of apoptosis by extracellular signals (BP)	3	1425	10	34208	0.00694543	0.0158201	UBA52,CFLAR,TNFRSF10B
1026	GO:0043123,GO:0043066	positive regulation of I-kappaB kinase/NF-kappaB cascade (BP),negative regulation of apoptotic process (BP)	3	1425	10	34208	0.00694543	0.0158201	BIRC2,CFLAR,NUP62
1137	GO:0006364,GO:0006396	rRNA processing (BP),RNA processing (BP)	3	1425	10	34208	0.00694543	0.0158201	DKC1,EXOSC5,EXOSC7
1151	GO:0006383,GO:0006351	transcription from RNA polymerase III promoter (BP),transcription, DNA-dependent (BP)	3	1425	10	34208	0.00694543	0.0158201	GTF3C5,POLR2H,POLR3A
1243	GO:0006633,GO:0001516	fatty acid biosynthetic process (BP),prostaglandin biosynthetic process (BP)	3	1425	10	34208	0.00694543	0.0158201	PTGS1,PTGS2,PTGES2
1283	GO:0051298	centrosome duplication (BP)	3	1425	10	34208	0.00694543	0.0158201	BRSK1,CDK2,CEP192
1315	GO:0050868	negative regulation of T cell activation (BP)	3	1425	10	34208	0.00694543	0.0158201	TIGIT,LAX1,GIMAP5
1330	GO:0006584	catecholamine metabolic process (BP)	3	1425	10	34208	0.00694543	0.0158201	MTPN,SULT1A2,MAOA
1340	GO:0048854	brain morphogenesis (BP)	3	1425	10	34208	0.00694543	0.0158201	BBS2,PCNT,BBS4
1345	GO:0007600	sensory perception (BP)	3	1425	10	34208	0.00694543	0.0158201	TRPV2,OPRL1,PNOC
1068	GO:0006200	ATP catabolic process (BP)	9	1425	82	34208	0.00705344	0.0158264	RUVBL2,ATP5D,ATP5H,MLH1,PSMC4,RALBP1,ERCC3,ATP5J,CHD1L
905	GO:0000278,GO:0000084,GO:0006260	mitotic cell cycle (BP),S phase of mitotic cell cycle (BP),DNA replication (BP)	6	1425	41	34208	0.00666598	0.0160768	CDK2,LIG1,ORC5,MCM7,RPA2,MCM3
982	GO:0007204	elevation of cytosolic calcium ion concentration (BP)	10	1425	96	34208	0.00670102	0.0161325	NPTN,C5AR1,LPAR2,CXCR3,OPRL1,ADM,C3AR1,EPOR,CCR7,IL1B
80	GO:0006915,GO:0007275	apoptotic process (BP),multicellular organismal development (BP)	7	1425	54	34208	0.00686804	0.0165053	MCL1,AIMP2,PSME4,TNFRSF12A,RYBP,OSM,GADD45B
360	GO:0045944	positive regulation of transcription from RNA polymerase II promoter (BP)	37	1425	578	34208	0.00690892	0.0165741	FOS,MAFB,NFE2L2,EGR1,SOX4,JUND,PHIP,EOMES,JUN,HIF1A,BMP6,KLF15,LPIN2,CSRNP1,SOX8,ERCC3,ABLIM3,ETS2,TLR4,HDAC1,ZMIZ1,RLF,BEX1,ELF1,TCF4,PUS1,KDM1A,EP300,CBFA2T2,FOXO3,MAML3,KLF4,RBM14,OSM,CREBBP,IL1B,NFIX
451	GO:0045087,GO:0032480	innate immune response (BP),negative regulation of type I interferon production (BP)	5	1425	30	34208	0.00744721	0.0166547	PCBP2,IKBKE,UBA52,PIN1,TNFAIP3
1293	GO:0042254	ribosome biogenesis (BP)	5	1425	30	34208	0.00744721	0.0166547	MRTO4,EBNA1BP2,RRS1,BYSL,ZNHIT6
659	GO:0006418,GO:0010467	tRNA aminoacylation for protein translation (BP),gene expression (BP)	6	1425	42	34208	0.00750854	0.0167641	FARSA,AIMP2,AARS2,LARS,EARS2,IARS
473	GO:0000122,GO:0043066	negative regulation of transcription from RNA polymerase II promoter (BP),negative regulation of apoptotic process (BP)	7	1425	55	34208	0.00759314	0.0168972	FHL2,PSMD10,BCL6,DNAJA3,LEP,HDAC1,KDM1A
723	GO:0045893,GO:0043066	positive regulation of transcription, DNA-dependent (BP),negative regulation of apoptotic process (BP)	7	1425	55	34208	0.00759314	0.0168972	FHL2,PCID2,SOX4,PHIP,SOX8,HDAC1,NUP62
680	GO:0010467,GO:0016070,GO:0016071	gene expression (BP),RNA metabolic process (BP),mRNA metabolic process (BP)	10	1425	98	34208	0.00772654	0.0171377	RPL12,RPL32,RPS15,GSPT2,RPS9,UBA52,RNPS1,NCBP2,RPL13A,LSM2
782	GO:0006006	glucose metabolic process (BP)	10	1425	98	34208	0.00772654	0.0171377	PGM2,SLC37A4,DCXR,MDH1,LEP,PFKFB3,PHKG2,PFKP,GOT1,IRS2
676	GO:0010467,GO:0006412	gene expression (BP),translation (BP)	12	1425	129	34208	0.00774919	0.0171598	GTF2H3,RPL12,RPL32,RPS15,GSPT2,RPS9,UBA52,EIF3G,EIF3I,RPL13A,EIF3A,EIF3D
478	GO:0043065	positive regulation of apoptotic process (BP)	15	1425	178	34208	0.0077732	0.0171849	DUSP1,SOD1,SOX4,DDIT3,BCL6,DNAJA3,FAS,TSC22D1,IER3,TLR4,PTGS2,ID3,ANXA1,IL1B,MMP9
16	GO:0006355,GO:0045944,GO:0045893	regulation of transcription, DNA-dependent (BP),positive regulation of transcription from RNA polymerase II promoter (BP),positive regulation of transcription, DNA-dependent (BP)	8	1425	69	34208	0.00781928	0.0172304	SOX4,HIF1A,ETS2,HDAC1,RLF,TCF4,KLF4,CREBBP
440	GO:0045087,GO:0034142,GO:0002755,GO:0034130,GO:0008063,GO:0002224,GO:0034134	innate immune response (BP),toll-like receptor 4 signaling pathway (BP),MyD88-dependent toll-like receptor signaling pathway (BP),toll-like receptor 1 signaling pathway (BP),Toll signaling pathway (BP),toll-like receptor signaling pathway (BP),toll-like receptor 2 signaling pathway (BP)	8	1425	69	34208	0.00781928	0.0172304	FOS,PELI1,UBA52,JUN,PELI2,TLR4,RPS6KA3,MAPKAPK2
958	GO:0006091	generation of precursor metabolites and energy (BP)	7	1425	56	34208	0.00837324	0.0184211	SLC25A4,FECH,ECH1,CYB5R4,GNPDA1,PHKG2,COX8A
448	GO:0045087,GO:0043123	innate immune response (BP),positive regulation of I-kappaB kinase/NF-kappaB cascade (BP)	6	1425	43	34208	0.00842524	0.0185054	PELI1,IKBKE,UBA52,PELI2,TLR4,S100A12
652	GO:0005975,GO:0006006	carbohydrate metabolic process (BP),glucose metabolic process (BP)	8	1425	70	34208	0.00851406	0.0186099	PGM2,SLC37A4,DCXR,MDH1,PFKFB3,PHKG2,PFKP,GOT1
842	GO:0006281,GO:0006289,GO:0000718	DNA repair (BP),nucleotide-excision repair (BP),nucleotide-excision repair, DNA damage removal (BP)	4	1425	20	34208	0.00851195	0.0186354	GTF2H3,ERCC3,RAD23B,RPA2
1297	GO:0031647	regulation of protein stability (BP)	4	1425	20	34208	0.00851195	0.0186354	SOX4,CDKN2AIP,DPM3,ASGR2
89	GO:0006915,GO:0014070	apoptotic process (BP),response to organic cyclic compound (BP)	3	1425	11	34208	0.00925672	0.0196306	PSMB2,EP300,IL1B
99	GO:0006915,GO:0048011,GO:0042981	apoptotic process (BP),nerve growth factor receptor signaling pathway (BP),regulation of apoptotic process (BP)	3	1425	11	34208	0.00925672	0.0196306	UBA52,MAGED1,RTN4
161	GO:0007165,GO:0006468,GO:0007049	signal transduction (BP),protein phosphorylation (BP),cell cycle (BP)	3	1425	11	34208	0.00925672	0.0196306	MAP3K8,RPS6KA3,CDK4
384	GO:0045944,GO:0045893,GO:0042593	positive regulation of transcription from RNA polymerase II promoter (BP),positive regulation of transcription, DNA-dependent (BP),glucose homeostasis (BP)	3	1425	11	34208	0.00925672	0.0196306	SOX4,HIF1A,FOXO3
430	GO:0045087,GO:0007049	innate immune response (BP),cell cycle (BP)	3	1425	11	34208	0.00925672	0.0196306	PIN1,RPS6KA3,EP300
611	GO:0042493,GO:0001666,GO:0045471	response to drug (BP),response to hypoxia (BP),response to ethanol (BP)	3	1425	11	34208	0.00925672	0.0196306	RHOC,EP300,MMP9
639	GO:0042493,GO:0008217	response to drug (BP),regulation of blood pressure (BP)	3	1425	11	34208	0.00925672	0.0196306	SOD1,PTGS2,SOD2
735	GO:0006811,GO:0030154	ion transport (BP),cell differentiation (BP)	3	1425	11	34208	0.00925672	0.0196306	CLIC4,SLC22A16,SLC26A8
736	GO:0006811,GO:0022904,GO:0006200,GO:0042776	ion transport (BP),respiratory electron transport chain (BP),ATP catabolic process (BP),mitochondrial ATP synthesis coupled proton transport (BP)	3	1425	11	34208	0.00925672	0.0196306	ATP5D,ATP5H,ATP5J
857	GO:0030036,GO:0035556	actin cytoskeleton organization (BP),intracellular signal transduction (BP)	3	1425	11	34208	0.00925672	0.0196306	PLEK2,CXCL1,SDCBP
865	GO:0030154,GO:0042981	cell differentiation (BP),regulation of apoptotic process (BP)	3	1425	11	34208	0.00925672	0.0196306	MCL1,PSME4,NME1
898	GO:0000278,GO:0000082,GO:0000084,GO:0000216,GO:0000075,GO:0006260,GO:0006271	mitotic cell cycle (BP),G1/S transition of mitotic cell cycle (BP),S phase of mitotic cell cycle (BP),M/G1 transition of mitotic cell cycle (BP),cell cycle checkpoint (BP),DNA replication (BP),DNA strand elongation involved in DNA replication (BP)	3	1425	11	34208	0.00925672	0.0196306	MCM7,RPA2,MCM3
899	GO:0000278,GO:0000082,GO:0000084,GO:0000216,GO:0000075,GO:0006260,GO:0006270	mitotic cell cycle (BP),G1/S transition of mitotic cell cycle (BP),S phase of mitotic cell cycle (BP),M/G1 transition of mitotic cell cycle (BP),cell cycle checkpoint (BP),DNA replication (BP),DNA-dependent DNA replication initiation (BP)	3	1425	11	34208	0.00925672	0.0196306	ORC5,MCM7,MCM3
970	GO:0032496,GO:0007204	response to lipopolysaccharide (BP),elevation of cytosolic calcium ion concentration (BP)	3	1425	11	34208	0.00925672	0.0196306	ADM,CCR7,IL1B
974	GO:0032496,GO:0000187	response to lipopolysaccharide (BP),activation of MAPK activity (BP)	3	1425	11	34208	0.00925672	0.0196306	TLR4,MAPKAPK2,IL1B
1248	GO:0030216,GO:0018149	keratinocyte differentiation (BP),peptide cross-linking (BP)	3	1425	11	34208	0.00925672	0.0196306	CSTA,TGM3,ANXA1
1287	GO:0051044	positive regulation of membrane protein ectodomain proteolysis (BP)	3	1425	11	34208	0.00925672	0.0196306	NRD1,ADAM9,IL1B
1294	GO:0051457	maintenance of protein location in nucleus (BP)	3	1425	11	34208	0.00925672	0.0196306	ARL2BP,BBS4,ARL2
302	GO:0008283,GO:0007275	cell proliferation (BP),multicellular organismal development (BP)	6	1425	44	34208	0.00941947	0.0199133	CREG1,ADRA1D,BIN1,NUDC,OSM,MXD1
1088	GO:0042384	cilium assembly (BP)	6	1425	44	34208	0.00941947	0.0199133	RPGR,POC1B,PCNT,IQCB1,BBS4,CBY1
139	GO:0006954,GO:0045087	inflammatory response (BP),innate immune response (BP)	7	1425	57	34208	0.00921067	0.0201001	FOS,VNN1,IL1RAP,MEFV,MIF,S100A12,MAPKAPK2
77	GO:0006915,GO:0000122	apoptotic process (BP),negative regulation of transcription from RNA polymerase II promoter (BP)	5	1425	32	34208	0.00982773	0.0206795	PSMD10,DNAJA3,RYBP,EP300,FOXO3
499	GO:0043065,GO:0043066	positive regulation of apoptotic process (BP),negative regulation of apoptotic process (BP)	5	1425	32	34208	0.00982773	0.0206795	SOX4,BCL6,DNAJA3,TSC22D1,ANXA1
569	GO:0008380,GO:0006396	RNA splicing (BP),RNA processing (BP)	5	1425	32	34208	0.00982773	0.0206795	SNRNP40,THOC1,SF3A1,CSTF3,SUGP2
39	GO:0006355,GO:0007596	regulation of transcription, DNA-dependent (BP),blood coagulation (BP)	4	1425	21	34208	0.0101736	0.0209512	JMJD1C,HABP4,HDAC1,KDM1A
141	GO:0006954,GO:0042493	inflammatory response (BP),response to drug (BP)	4	1425	21	34208	0.0101736	0.0209512	FOS,THBS1,ANXA1,IL1B
216	GO:0006955,GO:0045944	immune response (BP),positive regulation of transcription from RNA polymerase II promoter (BP)	4	1425	21	34208	0.0101736	0.0209512	BMP6,TLR4,OSM,IL1B
245	GO:0007155,GO:0007229,GO:0007160	cell adhesion (BP),integrin-mediated signaling pathway (BP),cell-matrix adhesion (BP)	4	1425	21	34208	0.0101736	0.0209512	ITGB7,ADAM9,ITGA2B,ITGB5
538	GO:2000379	positive regulation of reactive oxygen species metabolic process (BP)	4	1425	21	34208	0.0101736	0.0209512	GADD45A,THBS1,NFE2L2,ROMO1
643	GO:0042493,GO:0001889	response to drug (BP),liver development (BP)	4	1425	21	34208	0.0101736	0.0209512	ARG1,JUN,SOD2,EP300
763	GO:0007584,GO:0001666	response to nutrient (BP),response to hypoxia (BP)	4	1425	21	34208	0.0101736	0.0209512	LEP,ADSL,IL1B,MMP9
775	GO:0001666,GO:0045471	response to hypoxia (BP),response to ethanol (BP)	4	1425	21	34208	0.0101736	0.0209512	RHOC,TLR4,EP300,MMP9
787	GO:0014070,GO:0032355	response to organic cyclic compound (BP),response to estradiol stimulus (BP)	4	1425	21	34208	0.0101736	0.0209512	PTGS2,ANXA1,CCND2,IL1B
991	GO:0006916,GO:0043154	anti-apoptosis (BP),negative regulation of cysteine-type endopeptidase activity involved in apoptotic process (BP)	4	1425	21	34208	0.0101736	0.0209512	CD27,THBS1,CFLAR,TNFAIP3
1001	GO:0042981,GO:0043123	regulation of apoptotic process (BP),positive regulation of I-kappaB kinase/NF-kappaB cascade (BP)	4	1425	21	34208	0.0101736	0.0209512	UBA52,BIRC2,CFLAR,TNFRSF10B
1201	GO:0006270	DNA-dependent DNA replication initiation (BP)	4	1425	21	34208	0.0101736	0.0209512	ORC5,MCM7,MCM3,PURA
399	GO:0006112	energy reserve metabolic process (BP)	10	1425	102	34208	0.0101363	0.0212957	RAP1A,SLC25A4,MARCKS,CACNA1E,GNG7,LEP,PRKAB2,ITPR2,LEPR,ADCY4
397	GO:0006464	protein modification process (BP)	13	1425	150	34208	0.0101538	0.0212993	HECW2,NEDD8,UBE2I,SAE1,UBA52,SEPHS1,B4GALT7,MSRA,ST6GAL1,LIPT1,TGM3,HERC2,LCMT1
551	GO:0000398,GO:0008380,GO:0010467,GO:0006397	nuclear mRNA splicing, via spliceosome (BP),RNA splicing (BP),gene expression (BP),mRNA processing (BP)	6	1425	45	34208	0.0104946	0.0215465	SF3A3,SNRPD3,SF3A1,CSTF3,SNRPF,NCBP2
1231	GO:0009612	response to mechanical stimulus (BP)	6	1425	45	34208	0.0104946	0.0215465	FOS,RHOC,JUN,MPO,JUNB,MMP9
672	GO:0010467,GO:0044267,GO:0006412	gene expression (BP),cellular protein metabolic process (BP),translation (BP)	11	1425	119	34208	0.0110057	0.0225617	RPL12,RPL32,RPS15,GSPT2,RPS9,UBA52,EIF3G,EIF3I,RPL13A,EIF3A,EIF3D
1021	GO:0006302	double-strand break repair (BP)	7	1425	59	34208	0.0110668	0.0226527	DDX1,SOD1,CIB1,LIG1,RPA2,MDC1,ACTR5
111	GO:0006915,GO:0043123	apoptotic process (BP),positive regulation of I-kappaB kinase/NF-kappaB cascade (BP)	5	1425	33	34208	0.0111939	0.0228092	UBA52,BIRC2,TNFRSF10B,LITAF,IL1B
201	GO:0007165,GO:0032496	signal transduction (BP),response to lipopolysaccharide (BP)	5	1425	33	34208	0.0111939	0.0228092	FAS,TLR4,RPS6KA3,ADM,IL1B
572	GO:0016192,GO:0006888	vesicle-mediated transport (BP),ER to Golgi vesicle-mediated transport (BP)	5	1425	33	34208	0.0111939	0.0228092	SEC22B,BET1,SEC24B,TRAPPC2L,TRAPPC4
135	GO:0006954,GO:0045766	inflammatory response (BP),positive regulation of angiogenesis (BP)	3	1425	12	34208	0.0119642	0.0237006	THBS1,C3AR1,IL1B
319	GO:0044419,GO:0016568	interspecies interaction between organisms (BP),chromatin modification (BP)	3	1425	12	34208	0.0119642	0.0237006	PRMT6,SUV39H1,HDAC1
329	GO:0006810,GO:0016192	transport (BP),vesicle-mediated transport (BP)	3	1425	12	34208	0.0119642	0.0237006	AP4B1,TRAPPC4,COPZ1
403	GO:0045987	positive regulation of smooth muscle contraction (BP)	3	1425	12	34208	0.0119642	0.0237006	PTGS1,ADA,PTGS2
491	GO:0043065,GO:0008285,GO:0043066	positive regulation of apoptotic process (BP),negative regulation of cell proliferation (BP),negative regulation of apoptotic process (BP)	3	1425	12	34208	0.0119642	0.0237006	SOX4,BCL6,DNAJA3
501	GO:0043065,GO:0007283	positive regulation of apoptotic process (BP),spermatogenesis (BP)	3	1425	12	34208	0.0119642	0.0237006	SOD1,BCL6,FAS
552	GO:0000398,GO:0008380,GO:0010467,GO:0000375	nuclear mRNA splicing, via spliceosome (BP),RNA splicing (BP),gene expression (BP),RNA splicing, via transesterification reactions (BP)	3	1425	12	34208	0.0119642	0.0237006	SNRNP40,SF3A3,TXNL4A
649	GO:0008152,GO:0044267,GO:0043687,GO:0018279	metabolic process (BP),cellular protein metabolic process (BP),post-translational protein modification (BP),protein N-linked glycosylation via asparagine (BP)	3	1425	12	34208	0.0119642	0.0237006	MAN1B1,MAN1C1,ST6GAL1
722	GO:0045893,GO:0008286	positive regulation of transcription, DNA-dependent (BP),insulin receptor signaling pathway (BP)	3	1425	12	34208	0.0119642	0.0237006	PHIP,PPM1A,FOXO3
776	GO:0001666,GO:0006979	response to hypoxia (BP),response to oxidative stress (BP)	3	1425	12	34208	0.0119642	0.0237006	ERCC3,TLR4,MMP9
829	GO:0006511,GO:0051301	ubiquitin-dependent protein catabolic process (BP),cell division (BP)	3	1425	12	34208	0.0119642	0.0237006	UBE2I,ANAPC5,USP37
868	GO:0048011,GO:0032496	nerve growth factor receptor signaling pathway (BP),response to lipopolysaccharide (BP)	3	1425	12	34208	0.0119642	0.0237006	RPS6KA3,ADAM17,MAPKAPK2
882	GO:0006950,GO:0006457	response to stress (BP),protein folding (BP)	3	1425	12	34208	0.0119642	0.0237006	ATF6,AHSA1,TRAP1
889	GO:0016180	snRNA processing (BP)	3	1425	12	34208	0.0119642	0.0237006	INTS9,INTS6,INTS10
902	GO:0000278,GO:0000084,GO:0051301	mitotic cell cycle (BP),S phase of mitotic cell cycle (BP),cell division (BP)	3	1425	12	34208	0.0119642	0.0237006	CDK2,LIG1,CDK4
928	GO:0030890,GO:0043066	positive regulation of B cell proliferation (BP),negative regulation of apoptotic process (BP)	3	1425	12	34208	0.0119642	0.0237006	MIF,BCL6,ADA
1067	GO:0006692	prostanoid metabolic process (BP)	3	1425	12	34208	0.0119642	0.0237006	PTGS1,PTGS2,MAPKAPK2
1285	GO:0032981	mitochondrial respiratory chain complex I assembly (BP)	3	1425	12	34208	0.0119642	0.0237006	BCS1L,NDUFS8,NDUFS7
1344	GO:0001829	trophectodermal cell differentiation (BP)	3	1425	12	34208	0.0119642	0.0237006	EOMES,ADA,JUNB
88	GO:0006915,GO:0001666	apoptotic process (BP),response to hypoxia (BP)	4	1425	22	34208	0.0120317	0.0237301	FAS,UBQLN1,EP300,IL1B
465	GO:0000122,GO:0045892,GO:0043066	negative regulation of transcription from RNA polymerase II promoter (BP),negative regulation of transcription, DNA-dependent (BP),negative regulation of apoptotic process (BP)	4	1425	22	34208	0.0120317	0.0237301	FHL2,BCL6,HDAC1,KDM1A
1286	GO:0043507	positive regulation of JUN kinase activity (BP)	4	1425	22	34208	0.0120317	0.0237301	ZEB2,MAP3K4,DUSP19,IL1B
53	GO:0006355,GO:0006367	regulation of transcription, DNA-dependent (BP),transcription initiation from RNA polymerase II promoter (BP)	5	1425	34	34208	0.0126838	0.0249436	GTF2H3,ERCC3,TCF4,TBP,MED24
814	GO:0044267,GO:0051084	cellular protein metabolic process (BP),'de novo' posttranslational protein folding (BP)	5	1425	34	34208	0.0126838	0.0249436	TUBA4A,CCT2,TBCB,CCT3,CCT7
795	GO:0006888	ER to Golgi vesicle-mediated transport (BP)	6	1425	47	34208	0.0129004	0.025223	SEC22B,BET1,SEC24B,TMED2,TRAPPC2L,TRAPPC4
812	GO:0044267,GO:0006457	cellular protein metabolic process (BP),protein folding (BP)	6	1425	47	34208	0.0129004	0.025223	MAN1B1,TUBA4A,CCT2,MLEC,CCT3,CCT7
1163	GO:0032526	response to retinoic acid (BP)	6	1425	47	34208	0.0129004	0.025223	DUSP1,MAP7,SCAMP3,EP300,KLF4,MMP9
1236	GO:0016197	endosome transport (BP)	6	1425	47	34208	0.0129004	0.025223	SNX17,VPS25,WAS,UBA52,ABCA1,TOM1
1112	GO:0007154	cell communication (BP)	9	1425	91	34208	0.0135723	0.0264982	SNX17,SGK1,SLC8A3,SNX3,SNX1,SNX4,INPP5A,KREMEN1,SNX10
918	GO:0000278,GO:0007059,GO:0000236,GO:0000087	mitotic cell cycle (BP),chromosome segregation (BP),mitotic prometaphase (BP),M phase of mitotic cell cycle (BP)	4	1425	23	34208	0.0140936	0.027437	MIS12,NUP37,STAG1,NDEL1
1105	GO:0007283	spermatogenesis (BP)	22	1425	317	34208	0.0140828	0.0274553	MICALCL,SOD1,DAZAP1,WDR33,MLH1,SLC22A16,BCL6,FAS,SOX8,MEA1,MAP7,PSME4,SLC26A8,RAD23B,ZNF296,HERC2,SPAG9,TBP,CCND2,SPATA20,UTP14C,RGS2
1076	GO:0034097	response to cytokine stimulus (BP)	7	1425	62	34208	0.0143384	0.0277934	FOS,MCL1,JUN,FAS,PTGS2,JUNB,CXCL16
1104	GO:0040008	regulation of growth (BP)	7	1425	62	34208	0.0143384	0.0277934	ZMAT3,CD81,CREG1,RUVBL2,PHIP,ACTL6A,OSM
138	GO:0006954,GO:0007186	inflammatory response (BP),G-protein coupled receptor signaling pathway (BP)	5	1425	35	34208	0.0143023	0.0278031	PTAFR,CXCL1,GPR68,C3AR1,CCR7
3	GO:0006355,GO:0007165,GO:0045893	regulation of transcription, DNA-dependent (BP),signal transduction (BP),positive regulation of transcription, DNA-dependent (BP)	3	1425	13	34208	0.015078	0.0282165	PHB,HIF1A,CREBBP
60	GO:0006355,GO:0016573	regulation of transcription, DNA-dependent (BP),histone acetylation (BP)	3	1425	13	34208	0.015078	0.0282165	TRRAP,EP300,CREBBP
72	GO:0006915,GO:0044419,GO:0002474,GO:0000209,GO:0000278,GO:0000082,GO:0000084,GO:0042981,GO:0016070,GO:0051436,GO:0016032,GO:0051437,GO:0034641,GO:0031145,GO:0051439,GO:0006977,GO:0000216,GO:0016071,GO:0006521,GO:0000075,GO:0051603	apoptotic process (BP),interspecies interaction between organisms (BP),antigen processing and presentation of peptide antigen via MHC class I (BP),protein polyubiquitination (BP),mitotic cell cycle (BP),G1/S transition of mitotic cell cycle (BP),S phase of mitotic cell cycle (BP),regulation of apoptotic process (BP),RNA metabolic process (BP),negative regulation of ubiquitin-protein ligase activi…	3	1425	13	34208	0.015078	0.0282165	PSMB2,PSMB7,PSMB5
215	GO:0006955,GO:0008283	immune response (BP),cell proliferation (BP)	3	1425	13	34208	0.015078	0.0282165	CXCL1,TNFSF8,OSM
264	GO:0006468,GO:0007243,GO:0006950	protein phosphorylation (BP),intracellular protein kinase cascade (BP),response to stress (BP)	3	1425	13	34208	0.015078	0.0282165	MAP3K4,PINK1,RPS6KA3
280	GO:0006508,GO:0002474	proteolysis (BP),antigen processing and presentation of peptide antigen via MHC class I (BP)	3	1425	13	34208	0.015078	0.0282165	PSMC4,PSMD8,ERAP2
338	GO:0006810,GO:0006865	transport (BP),amino acid transport (BP)	3	1425	13	34208	0.015078	0.0282165	SLC36A4,SLC7A6,XK
350	GO:0055085,GO:0007268,GO:0007269	transmembrane transport (BP),synaptic transmission (BP),neurotransmitter secretion (BP)	3	1425	13	34208	0.015078	0.0282165	CACNA1B,SLC38A2,SLC6A13
393	GO:0045944,GO:0060395	positive regulation of transcription from RNA polymerase II promoter (BP),SMAD protein signal transduction (BP)	3	1425	13	34208	0.015078	0.0282165	FOS,JUN,BMP6
425	GO:0006310,GO:0006281,GO:0006260	DNA recombination (BP),DNA repair (BP),DNA replication (BP)	3	1425	13	34208	0.015078	0.0282165	LIG1,RPA2,RBM14
475	GO:0000122,GO:0006974	negative regulation of transcription from RNA polymerase II promoter (BP),response to DNA damage stimulus (BP)	3	1425	13	34208	0.015078	0.0282165	BCL6,NIPBL,FOXO3
492	GO:0043065,GO:0007049	positive regulation of apoptotic process (BP),cell cycle (BP)	3	1425	13	34208	0.015078	0.0282165	DUSP1,DDIT3,ANXA1
637	GO:0042493,GO:0007283	response to drug (BP),spermatogenesis (BP)	3	1425	13	34208	0.015078	0.0282165	SOD1,MLH1,FAS
650	GO:0008152,GO:0034641	metabolic process (BP),cellular nitrogen compound metabolic process (BP)	3	1425	13	34208	0.015078	0.0282165	SAT1,ARG1,DBT
710	GO:0007596,GO:0044267	blood coagulation (BP),cellular protein metabolic process (BP)	3	1425	13	34208	0.015078	0.0282165	PROS1,TUBA4A,PLAUR
768	GO:0001666,GO:0006917	response to hypoxia (BP),induction of apoptosis (BP)	3	1425	13	34208	0.015078	0.0282165	THBS1,FAS,ERCC3
778	GO:0001666,GO:0032868	response to hypoxia (BP),response to insulin stimulus (BP)	3	1425	13	34208	0.015078	0.0282165	LEP,TLR4,ADM
920	GO:0000278,GO:0000226	mitotic cell cycle (BP),microtubule cytoskeleton organization (BP)	3	1425	13	34208	0.015078	0.0282165	TUBA4A,PCNT,NDEL1
1003	GO:0042981,GO:0043066	regulation of apoptotic process (BP),negative regulation of apoptotic process (BP)	3	1425	13	34208	0.015078	0.0282165	PSMD10,BIRC2,CFLAR
1028	GO:0035556,GO:0006629	intracellular signal transduction (BP),lipid metabolic process (BP)	3	1425	13	34208	0.015078	0.0282165	PLCH2,LEP,PLCL2
1154	GO:0006629,GO:0044255	lipid metabolic process (BP),cellular lipid metabolic process (BP)	3	1425	13	34208	0.015078	0.0282165	LPIN2,TECR,ABCA1
1210	GO:0031146	SCF-dependent proteasomal ubiquitin-dependent protein catabolic process (BP)	3	1425	13	34208	0.015078	0.0282165	FBXO31,FBXL15,FBXO4
1265	GO:0051272	positive regulation of cellular component movement (BP)	3	1425	13	34208	0.015078	0.0282165	STMN1,BCL6,ADAM17
1349	GO:0051146	striated muscle cell differentiation (BP)	3	1425	13	34208	0.015078	0.0282165	BNIP2,MTPN,SPAG9
462	GO:0000122,GO:0045892	negative regulation of transcription from RNA polymerase II promoter (BP),negative regulation of transcription, DNA-dependent (BP)	11	1425	124	34208	0.0146623	0.0283808	FHL2,PHB,UBE2I,BCL6,NIPBL,BCOR,HDAC1,KDM1A,ID3,HEY1,KLF4
1256	GO:0090090	negative regulation of canonical Wnt receptor signaling pathway (BP)	7	1425	63	34208	0.0155677	0.0290927	EGR1,DDIT3,NPHP3,SIAH2,AXIN2,CBY1,SCYL2
766	GO:0009408	response to heat (BP)	6	1425	49	34208	0.015668	0.0291995	SOD1,TRPV2,DNAJA3,OSM,IL1B,MMP9
1115	GO:0046330	positive regulation of JNK cascade (BP)	6	1425	49	34208	0.015668	0.0291995	CD27,TLR4,DUSP19,SDCBP,CCR7,IL1B
23	GO:0006355,GO:0000122,GO:0045892	regulation of transcription, DNA-dependent (BP),negative regulation of transcription from RNA polymerase II promoter (BP),negative regulation of transcription, DNA-dependent (BP)	5	1425	36	34208	0.0160536	0.0297542	PHB,HDAC1,KDM1A,HEY1,KLF4
204	GO:0007165,GO:0042981	signal transduction (BP),regulation of apoptotic process (BP)	5	1425	36	34208	0.0160536	0.0297542	TNFRSF25,PHB,FAS,TNFRSF10B,DAPK1
603	GO:0042493,GO:0007584	response to drug (BP),response to nutrient (BP)	5	1425	36	34208	0.0160536	0.0297542	DDIT3,DAD1,ACSL1,IL1B,MMP9
926	GO:0007623	circadian rhythm (BP)	5	1425	36	34208	0.0160536	0.0297542	NFIL3,JUN,LEP,RBM4B,MAT2A
695	GO:0055086,GO:0006206	nucleobase-containing small molecule metabolic process (BP),pyrimidine base metabolic process (BP)	4	1425	24	34208	0.0163664	0.0302509	DCTD,NT5C,DUT,DPYD
1141	GO:0034612	response to tumor necrosis factor (BP)	4	1425	24	34208	0.0163664	0.0302509	TRIM32,ADAM9,MMP9,CXCL16
853	GO:0007243	intracellular protein kinase cascade (BP)	9	1425	94	34208	0.0165117	0.030478	AKAP11,BLK,MAP3K4,PINK1,RPS6KA3,MKNK1,ZFP36,DAPK1,STK17B
443	GO:0045087,GO:0034142,GO:0002756,GO:0008063	innate immune response (BP),toll-like receptor 4 signaling pathway (BP),MyD88-independent toll-like receptor signaling pathway (BP),Toll signaling pathway (BP)	7	1425	64	34208	0.01687	0.0310546	FOS,IKBKE,UBA52,JUN,TLR4,RPS6KA3,MAPKAPK2
519	GO:0030097	hemopoiesis (BP)	7	1425	64	34208	0.01687	0.0310546	GLRX5,TIPARP,CRIP2,ZNF160,SOD2,EBP,CDK6
467	GO:0000122,GO:0008285	negative regulation of transcription from RNA polymerase II promoter (BP),negative regulation of cell proliferation (BP)	6	1425	50	34208	0.017195	0.0315241	MXD4,PHB,BCL6,DNAJA3,KLF4,MXI1
911	GO:0000278,GO:0051301,GO:0000236,GO:0000087	mitotic cell cycle (BP),cell division (BP),mitotic prometaphase (BP),M phase of mitotic cell cycle (BP)	6	1425	50	34208	0.017195	0.0315241	KNTC1,MIS12,RCC2,MAD1L1,NUP37,STAG1
1218	GO:0050790	regulation of catalytic activity (BP)	6	1425	50	34208	0.017195	0.0315241	SGK1,DOCK11,HIF1A,DNAJA3,DOCK10,SOD2
705	GO:0008285,GO:0043066	negative regulation of cell proliferation (BP),negative regulation of apoptotic process (BP)	5	1425	37	34208	0.017942	0.0328492	SOX4,BCL6,DNAJA3,SOD2,NUP62
579	GO:0045892	negative regulation of transcription, DNA-dependent (BP)	26	1425	401	34208	0.0181147	0.0331205	FHL2,ILF3,PRMT6,PHB,UBE2I,ZNF256,ZNF224,BCL6,JUN,SOX8,FOXN3,NIPBL,TSHZ3,BCOR,HDAC1,KDM1A,ID3,CBFA2T2,HEY1,DAXX,CEBPB,NDUFA13,KLF4,TNFRSF4,CBY1,PURA
65	GO:0006915,GO:0007165,GO:0006916	apoptotic process (BP),signal transduction (BP),anti-apoptosis (BP)	3	1425	14	34208	0.0186049	0.0331653	FAS,DAPK1,IL1B
108	GO:0006915,GO:0042981,GO:0043123	apoptotic process (BP),regulation of apoptotic process (BP),positive regulation of I-kappaB kinase/NF-kappaB cascade (BP)	3	1425	14	34208	0.0186049	0.0331653	UBA52,BIRC2,TNFRSF10B
148	GO:0006954,GO:0043066	inflammatory response (BP),negative regulation of apoptotic process (BP)	3	1425	14	34208	0.0186049	0.0331653	THBS1,MIF,ANXA1
149	GO:0006954,GO:0000187	inflammatory response (BP),activation of MAPK activity (BP)	3	1425	14	34208	0.0186049	0.0331653	THBS1,MAPKAPK2,IL1B
177	GO:0007165,GO:0006357	signal transduction (BP),regulation of transcription from RNA polymerase II promoter (BP)	3	1425	14	34208	0.0186049	0.0331653	ATF6,LITAF,ACTL6A
251	GO:0006468,GO:0045087,GO:0034138,GO:0034142,GO:0002756,GO:0008063	protein phosphorylation (BP),innate immune response (BP),toll-like receptor 3 signaling pathway (BP),toll-like receptor 4 signaling pathway (BP),MyD88-independent toll-like receptor signaling pathway (BP),Toll signaling pathway (BP)	3	1425	14	34208	0.0186049	0.0331653	IKBKE,RPS6KA3,MAPKAPK2
295	GO:0007399,GO:0042493	nervous system development (BP),response to drug (BP)	3	1425	14	34208	0.0186049	0.0331653	FOS,EP300,NME1
359	GO:0051090,GO:0045944,GO:0045893	regulation of sequence-specific DNA binding transcription factor activity (BP),positive regulation of transcription from RNA polymerase II promoter (BP),positive regulation of transcription, DNA-dependent (BP)	3	1425	14	34208	0.0186049	0.0331653	FOS,JUN,FOXO3
385	GO:0045944,GO:0009749	positive regulation of transcription from RNA polymerase II promoter (BP),response to glucose stimulus (BP)	3	1425	14	34208	0.0186049	0.0331653	EGR1,HIF1A,EP300
449	GO:0045087,GO:0043066	innate immune response (BP),negative regulation of apoptotic process (BP)	3	1425	14	34208	0.0186049	0.0331653	TRIM32,MIF,RPS6KA3
477	GO:0000122,GO:0051091	negative regulation of transcription from RNA polymerase II promoter (BP),positive regulation of sequence-specific DNA binding transcription factor activity (BP)	3	1425	14	34208	0.0186049	0.0331653	UBE2I,KDM1A,EP300
556	GO:0000398,GO:0008380,GO:0010467,GO:0006396	nuclear mRNA splicing, via spliceosome (BP),RNA splicing (BP),gene expression (BP),RNA processing (BP)	3	1425	14	34208	0.0186049	0.0331653	SNRNP40,SF3A1,CSTF3
751	GO:0007049,GO:0042127	cell cycle (BP),regulation of cell proliferation (BP)	3	1425	14	34208	0.0186049	0.0331653	PIN1,ANXA1,CDK4
900	GO:0000278,GO:0000082,GO:0000080	mitotic cell cycle (BP),G1/S transition of mitotic cell cycle (BP),G1 phase of mitotic cell cycle (BP)	3	1425	14	34208	0.0186049	0.0331653	TFDP1,CDK6,CDK4
1017	GO:0060135	maternal process involved in female pregnancy (BP)	3	1425	14	34208	0.0186049	0.0331653	ARG1,CBS,PPAT
1132	GO:0032781	positive regulation of ATPase activity (BP)	3	1425	14	34208	0.0186049	0.0331653	MYBPC3,AHSA1,DNAJB6
1261	GO:0032259	methylation (BP)	3	1425	14	34208	0.0186049	0.0331653	WBSCR22,MAT2A,NNMT
1277	GO:0007093	mitotic cell cycle checkpoint (BP)	3	1425	14	34208	0.0186049	0.0331653	KNTC1,TRRAP,MAD1L1
234	GO:0045766	positive regulation of angiogenesis (BP)	7	1425	65	34208	0.0182474	0.033318	THBS1,HIF1A,ANXA3,C3AR1,EPHA1,IL1B,MMP9
36	GO:0006355,GO:0010467,GO:0006367	regulation of transcription, DNA-dependent (BP),gene expression (BP),transcription initiation from RNA polymerase II promoter (BP)	4	1425	25	34208	0.0188558	0.0333488	GTF2H3,ERCC3,TBP,MED24
114	GO:0006915,GO:0006974	apoptotic process (BP),response to DNA damage stimulus (BP)	4	1425	25	34208	0.0188558	0.0333488	ZMAT3,CIB1,PPP1R15A,FOXO3
442	GO:0045087,GO:0034142,GO:0002755,GO:0034130,GO:0008063,GO:0002224,GO:0034134,GO:0043123	innate immune response (BP),toll-like receptor 4 signaling pathway (BP),MyD88-dependent toll-like receptor signaling pathway (BP),toll-like receptor 1 signaling pathway (BP),Toll signaling pathway (BP),toll-like receptor signaling pathway (BP),toll-like receptor 2 signaling pathway (BP),positive regulation of I-kappaB kinase/NF-kappaB cascade (BP)	4	1425	25	34208	0.0188558	0.0333488	PELI1,UBA52,PELI2,TLR4
1181	GO:0045494	photoreceptor cell maintenance (BP)	4	1425	25	34208	0.0188558	0.0333488	BBS2,NPHP3,IQCB1,BBS4
1186	GO:0043392	negative regulation of DNA binding (BP)	4	1425	25	34208	0.0188558	0.0333488	JUN,HABP4,ZFP90,KDM1A
1260	GO:0030968	endoplasmic reticulum unfolded protein response (BP)	4	1425	25	34208	0.0188558	0.0333488	ATF6,NFE2L2,DDIT3,PPP1R15A
550	GO:0000398,GO:0008380,GO:0010467,GO:0006366,GO:0006369	nuclear mRNA splicing, via spliceosome (BP),RNA splicing (BP),gene expression (BP),transcription from RNA polymerase II promoter (BP),termination of RNA polymerase II transcription (BP)	5	1425	38	34208	0.0199713	0.0352298	SNRPD3,CSTF3,SNRPF,RNPS1,NCBP2
823	GO:0007268,GO:0007269	synaptic transmission (BP),neurotransmitter secretion (BP)	5	1425	38	34208	0.0199713	0.0352298	CACNA1B,SLC38A2,GLS,SLC6A13,MAOA
731	GO:0006952	defense response (BP)	7	1425	67	34208	0.0212351	0.0374104	CLEC1A,WAS,TIAL1,TNIP1,IL32,MPO,PTPRCAP
315	GO:0044419,GO:0042981	interspecies interaction between organisms (BP),regulation of apoptotic process (BP)	4	1425	26	34208	0.0215671	0.0377493	PSMB2,CFLAR,PSMB7,PSMB5
1062	GO:0050873	brown fat cell differentiation (BP)	4	1425	26	34208	0.0215671	0.0377493	LRG1,CEBPB,RGS2,ARL4A
1172	GO:0006446	regulation of translational initiation (BP)	4	1425	26	34208	0.0215671	0.0377493	DDX1,EIF1B,MTIF2,NCBP2
1308	GO:0030282	bone mineralization (BP)	4	1425	26	34208	0.0215671	0.0377493	FBXL15,PTGS2,AXIN2,ASGR2
1331	GO:0000080	G1 phase of mitotic cell cycle (BP)	4	1425	26	34208	0.0215671	0.0377493	TBRG4,TFDP1,CDK6,CDK4
739	GO:0007264	small GTPase mediated signal transduction (BP)	21	1425	312	34208	0.0218755	0.0382397	RAB32,RAB1A,RAP1A,RHOC,ARHGEF12,REM2,ARHGAP17,RASGRP3,RHOT1,DNAJA3,RALBP1,SIAH2,RIN2,SRPRB,RAB5A,DNAJC27,RALGPS1,ARL2,IFT27,ARL4A,ARAP2
26	GO:0006355,GO:0000122,GO:0045893	regulation of transcription, DNA-dependent (BP),negative regulation of transcription from RNA polymerase II promoter (BP),positive regulation of transcription, DNA-dependent (BP)	5	1425	39	34208	0.0221451	0.0385616	PHB,HDAC1,TCF4,KLF4,CREBBP
361	GO:0045944,GO:0045087	positive regulation of transcription from RNA polymerase II promoter (BP),innate immune response (BP)	5	1425	39	34208	0.0221451	0.0385616	FOS,JUN,TLR4,EP300,CREBBP
720	GO:0050728	negative regulation of inflammatory response (BP)	5	1425	39	34208	0.0221451	0.0385616	ADA,IER3,TNFAIP3,ZFP36,KLF4
113	GO:0006915,GO:0007568	apoptotic process (BP),aging (BP)	3	1425	15	34208	0.0225486	0.0385692	FAS,IL1B,RTN4
152	GO:0001938,GO:0045944	positive regulation of endothelial cell proliferation (BP),positive regulation of transcription from RNA polymerase II promoter (BP)	3	1425	15	34208	0.0225486	0.0385692	JUN,HIF1A,BMP6
166	GO:0007165,GO:0045944,GO:0045893	signal transduction (BP),positive regulation of transcription from RNA polymerase II promoter (BP),positive regulation of transcription, DNA-dependent (BP)	3	1425	15	34208	0.0225486	0.0385692	HIF1A,SOX8,CREBBP
599	GO:0042493,GO:0006805	response to drug (BP),xenobiotic metabolic process (BP)	3	1425	15	34208	0.0225486	0.0385692	PTGS2,MAT2A,NNMT
745	GO:0007049,GO:0006511	cell cycle (BP),ubiquitin-dependent protein catabolic process (BP)	3	1425	15	34208	0.0225486	0.0385692	UBE2I,USP37,SIAH2
835	GO:0006281,GO:0006302,GO:0000724	DNA repair (BP),double-strand break repair (BP),double-strand break repair via homologous recombination (BP)	3	1425	15	34208	0.0225486	0.0385692	LIG1,RPA2,MDC1
841	GO:0006281,GO:0006289,GO:0006283,GO:0000718	DNA repair (BP),nucleotide-excision repair (BP),transcription-coupled nucleotide-excision repair (BP),nucleotide-excision repair, DNA damage removal (BP)	3	1425	15	34208	0.0225486	0.0385692	GTF2H3,ERCC3,RPA2
871	GO:0051092,GO:0043123,GO:0000187	positive regulation of NF-kappaB transcription factor activity (BP),positive regulation of I-kappaB kinase/NF-kappaB cascade (BP),activation of MAPK activity (BP)	3	1425	15	34208	0.0225486	0.0385692	UBA52,TLR4,IL1B
1129	GO:0001954	positive regulation of cell-matrix adhesion (BP)	3	1425	15	34208	0.0225486	0.0385692	EPHA1,CCR7,CDK6
1173	GO:0006541	glutamine metabolic process (BP)	3	1425	15	34208	0.0225486	0.0385692	GLS,CTPS2,PPAT
1321	GO:0001819	positive regulation of cytokine production (BP)	3	1425	15	34208	0.0225486	0.0385692	SOD1,PELI1,LEP
51	GO:0006355,GO:0016032	regulation of transcription, DNA-dependent (BP),viral reproduction (BP)	6	1425	53	34208	0.0223814	0.0388231	GTF2H3,MZF1,SCAND1,ERCC3,ELL,TBP
242	GO:0007155,GO:0007596	cell adhesion (BP),blood coagulation (BP)	6	1425	53	34208	0.0223814	0.0388231	THBS1,FBLN5,ACTN2,VWF,ITGA2B,F5
1196	GO:0007269	neurotransmitter secretion (BP)	6	1425	53	34208	0.0223814	0.0388231	CACNA1B,BRSK1,SLC38A2,GLS,SLC6A13,MAOA
931	GO:0030182	neuron differentiation (BP)	8	1425	84	34208	0.0237399	0.0405557	TUBB,MTPN,NGRN,RYK,ITM2C,BRSK1,ID3,CEBPB
49	GO:0006355,GO:0006917	regulation of transcription, DNA-dependent (BP),induction of apoptosis (BP)	4	1425	27	34208	0.0245046	0.0414952	ERCC3,DAXX,CEBPB,TFPT
120	GO:0006915,GO:0008633	apoptotic process (BP),activation of pro-apoptotic gene products (BP)	4	1425	27	34208	0.0245046	0.0414952	PPP3R1,FAS,NMT1,TNFRSF10B
311	GO:0044419,GO:0045892	interspecies interaction between organisms (BP),negative regulation of transcription, DNA-dependent (BP)	4	1425	27	34208	0.0245046	0.0414952	PRMT6,UBE2I,HDAC1,DAXX
963	GO:0006694	steroid biosynthetic process (BP)	4	1425	27	34208	0.0245046	0.0414952	LSS,HSD17B12,HINT2,NDUFA9
1168	GO:0044255,GO:0006631	cellular lipid metabolic process (BP),fatty acid metabolic process (BP)	4	1425	27	34208	0.0245046	0.0414952	LPIN2,ACSL1,ECI1,ACSL5
1300	GO:0032570	response to progesterone stimulus (BP)	4	1425	27	34208	0.0245046	0.0414952	FOS,THBS1,TLR4,JUNB
1322	GO:0048678	response to axon injury (BP)	4	1425	27	34208	0.0245046	0.0414952	SOD1,ARG1,MAX,SOD2
951	GO:0001501	skeletal system development (BP)	11	1425	134	34208	0.0246202	0.0416389	ALPL,SOX4,LTBP3,WDR5,PRDX1,RAI1,BMP6,ETS2,RPS6KA3,EBP,MMP9
1158	GO:0006260	DNA replication (BP)	12	1425	152	34208	0.0255281	0.0431205	PHB,ATR,CDK2,LIG1,DUT,RBMS1,ORC5,MCM7,RPA2,RBM14,MCM3,NFIX
638	GO:0042493,GO:0045471	response to drug (BP),response to ethanol (BP)	5	1425	41	34208	0.0269391	0.0442874	SOD1,RHOC,PEMT,EP300,MMP9
1145	GO:0006865	amino acid transport (BP)	5	1425	41	34208	0.0269391	0.0442874	SLC16A10,SLC38A2,SLC36A4,SLC7A6,XK
25	GO:0006355,GO:0000122,GO:0008285	regulation of transcription, DNA-dependent (BP),negative regulation of transcription from RNA polymerase II promoter (BP),negative regulation of cell proliferation (BP)	3	1425	16	34208	0.0269097	0.044347	PHB,KLF4,MXI1
58	GO:0006355,GO:0006260	regulation of transcription, DNA-dependent (BP),DNA replication (BP)	3	1425	16	34208	0.0269097	0.044347	PHB,RBM14,NFIX
96	GO:0006915,GO:0006281	apoptotic process (BP),DNA repair (BP)	3	1425	16	34208	0.0269097	0.044347	GADD45A,UBA52,TFPT
126	GO:0007010,GO:0022604	cytoskeleton organization (BP),regulation of cell morphogenesis (BP)	3	1425	16	34208	0.0269097	0.044347	PHIP,PDZD8,ZRANB1
220	GO:0006955,GO:0008285	immune response (BP),negative regulation of cell proliferation (BP)	3	1425	16	34208	0.0269097	0.044347	CXCL1,OSM,IL1B
227	GO:0006955,GO:0007204	immune response (BP),elevation of cytosolic calcium ion concentration (BP)	3	1425	16	34208	0.0269097	0.044347	C5AR1,CCR7,IL1B
235	GO:0045766,GO:0030335	positive regulation of angiogenesis (BP),positive regulation of cell migration (BP)	3	1425	16	34208	0.0269097	0.044347	THBS1,C3AR1,EPHA1
240	GO:0007155,GO:0030335	cell adhesion (BP),positive regulation of cell migration (BP)	3	1425	16	34208	0.0269097	0.044347	THBS1,EPHA1,ADAM17
300	GO:0008283,GO:0044419	cell proliferation (BP),interspecies interaction between organisms (BP)	3	1425	16	34208	0.0269097	0.044347	CD81,BIN1,CREBBP
471	GO:0000122,GO:0001666	negative regulation of transcription from RNA polymerase II promoter (BP),response to hypoxia (BP)	3	1425	16	34208	0.0269097	0.044347	LEP,EP300,CREBBP
515	GO:0008284,GO:0048011	positive regulation of cell proliferation (BP),nerve growth factor receptor signaling pathway (BP)	3	1425	16	34208	0.0269097	0.044347	HDAC1,ADAM17,IRS2
646	GO:0042493,GO:0048678	response to drug (BP),response to axon injury (BP)	3	1425	16	34208	0.0269097	0.044347	SOD1,ARG1,SOD2
726	GO:0045893,GO:0001525	positive regulation of transcription, DNA-dependent (BP),angiogenesis (BP)	3	1425	16	34208	0.0269097	0.044347	JUN,HIF1A,KLF5
786	GO:0014070,GO:0043434	response to organic cyclic compound (BP),response to peptide hormone stimulus (BP)	3	1425	16	34208	0.0269097	0.044347	JUNB,ANXA1,CCND2
809	GO:0044267,GO:0043687,GO:0006501,GO:0006506	cellular protein metabolic process (BP),post-translational protein modification (BP),C-terminal protein lipidation (BP),GPI anchor biosynthetic process (BP)	3	1425	16	34208	0.0269097	0.044347	PIGC,PIGU,DPM3
1176	GO:0019216	regulation of lipid metabolic process (BP)	3	1425	16	34208	0.0269097	0.044347	EDF1,BBS4,IRS2
1241	GO:0070207	protein homotrimerization (BP)	3	1425	16	34208	0.0269097	0.044347	ARG1,MIF,ALOX5AP
764	GO:0009749	response to glucose stimulus (BP)	7	1425	70	34208	0.0263277	0.0443604	RHOC,THBS1,EGR1,HIF1A,EP300,ACSL5,IRS2
1066	GO:0006486	protein glycosylation (BP)	7	1425	70	34208	0.0263277	0.0443604	ALG3,FUT6,ST6GALNAC6,DAD1,STT3A,ST6GAL1,B3GNT5
400	GO:0006112,GO:0050796	energy reserve metabolic process (BP),regulation of insulin secretion (BP)	6	1425	55	34208	0.0263688	0.0443743	RAP1A,SLC25A4,MARCKS,CACNA1E,LEP,ITPR2
310	GO:0044419,GO:0000122	interspecies interaction between organisms (BP),negative regulation of transcription from RNA polymerase II promoter (BP)	4	1425	28	34208	0.0276719	0.0452722	UBE2I,HDAC1,EP300,CREBBP
833	GO:0006281,GO:0000278,GO:0000084	DNA repair (BP),mitotic cell cycle (BP),S phase of mitotic cell cycle (BP)	4	1425	28	34208	0.0276719	0.0452722	UBA52,CDK2,LIG1,RPA2
1235	GO:0017148	negative regulation of translation (BP)	4	1425	28	34208	0.0276719	0.0452722	IGF2BP2,EIF2AK1,NDUFA13,PURA
1239	GO:0046677	response to antibiotic (BP)	4	1425	28	34208	0.0276719	0.0452722	ALPL,CYB5R4,VKORC1,UROS
1197	GO:0009636	response to toxin (BP)	7	1425	71	34208	0.0281952	0.0460725	FOS,AQP10,MLH1,EPHX2,FAS,BPHL,TLR4
154	GO:0007165,GO:0006955	signal transduction (BP),immune response (BP)	8	1425	87	34208	0.0285796	0.0464762	IL1RAP,C5AR1,FAS,TLR4,CXCL1,CXCL5,TNFSF8,IL1B
1164	GO:0006415	translational termination (BP)	8	1425	87	34208	0.0285796	0.0464762	RPL12,RPL32,RPS15,GSPT2,RPS9,UBA52,C12orf65,RPL13A
577	GO:0045666	positive regulation of neuron differentiation (BP)	6	1425	56	34208	0.0285283	0.0465045	TRIM32,BNIP2,BMP6,TGIF2,TCF4,SPAG9
760	GO:0032869	cellular response to insulin stimulus (BP)	6	1425	56	34208	0.0285283	0.0465045	HIF1A,GOT1,CCND2,PPAT,ACSL5,IRS2
200	GO:0007165,GO:0006917	signal transduction (BP),induction of apoptosis (BP)	5	1425	42	34208	0.0295648	0.047963	TNFRSF25,FAS,TNFRSF10A,DAPK1,TNFSF8
587	GO:0045892,GO:0043066	negative regulation of transcription, DNA-dependent (BP),negative regulation of apoptotic process (BP)	5	1425	42	34208	0.0295648	0.047963	FHL2,BCL6,SOX8,HDAC1,KDM1A
1027	GO:0035556	intracellular signal transduction (BP)	20	1425	303	34208	0.0296587	0.0480578	STMN1,DUSP1,AKAP7,PLEK2,ARHGEF12,TLK1,PLCH2,NSMCE1,PDZD8,LEP,CXCL1,LAX1,CISH,PLCL2,SDCBP,ADCY4,DFFB,APBA3,RALGPS1,TREM1
116	GO:0006915,GO:0008624	apoptotic process (BP),induction of apoptosis by extracellular signals (BP)	8	1425	88	34208	0.0303336	0.0490926	ARHGEF12,TNFRSF25,UBA52,MAGED1,FAS,TNFRSF10B,DAPK1,NDUFA13
28	GO:0006355,GO:0007275	regulation of transcription, DNA-dependent (BP),multicellular organismal development (BP)	13	1425	174	34208	0.0306821	0.0495973	DDX1,EDF1,ZNF3,ZNF7,ZNF256,POGK,ZNF74,HOXB6,ZNF260,RYBP,KDM1A,HEY1,MXD1
793	GO:0051592	response to calcium ion (BP)	6	1425	57	34208	0.0308009	0.0497299	DUSP1,THBS1,ENTPD6,ADAM9,D2HGDH,EP300
13	GO:0006355,GO:0045944,GO:0000122,GO:0045893	regulation of transcription, DNA-dependent (BP),positive regulation of transcription from RNA polymerase II promoter (BP),negative regulation of transcription from RNA polymerase II promoter (BP),positive regulation of transcription, DNA-dependent (BP)	4	1425	29	34208	0.0310718	0.0497517	HDAC1,TCF4,KLF4,CREBBP
82	GO:0006915,GO:0042493	apoptotic process (BP),response to drug (BP)	4	1425	29	34208	0.0310718	0.0497517	DAD1,FAS,EP300,IL1B
546	GO:0000398,GO:0008380,GO:0010467,GO:0006366,GO:0006397,GO:0006369	nuclear mRNA splicing, via spliceosome (BP),RNA splicing (BP),gene expression (BP),transcription from RNA polymerase II promoter (BP),mRNA processing (BP),termination of RNA polymerase II transcription (BP)	4	1425	29	34208	0.0310718	0.0497517	SNRPD3,CSTF3,SNRPF,NCBP2
773	GO:0001666,GO:0043066	response to hypoxia (BP),negative regulation of apoptotic process (BP)	4	1425	29	34208	0.0310718	0.0497517	THBS1,LEP,ADA,SOD2
906	GO:0000278,GO:0000084,GO:0006260,GO:0006271	mitotic cell cycle (BP),S phase of mitotic cell cycle (BP),DNA replication (BP),DNA strand elongation involved in DNA replication (BP)	4	1425	29	34208	0.0310718	0.0497517	LIG1,MCM7,RPA2,MCM3
1092	GO:0060271	cilium morphogenesis (BP)	4	1425	29	34208	0.0310718	0.0497517	TCTN3,BBS2,TCTN1,BBS4
1267	GO:0010043	response to zinc ion (BP)	4	1425	29	34208	0.0310718	0.0497517	ARG1,D2HGDH,SOD2,CA2
