# Supplementary material for: Identification of key genes and upstream regulators in ischemic stroke
Source: Brain Behav. 2019 Jun 6;9(7):e01319. doi: 10.1002/brb3.1319 (PMC6625467; doi:10.1002/brb3.1319)
Supplement: Supplementary file 3 [file BRB3-9-e01319-s003.xlsx]

## Sheet: Sheet1
gene.id	symbol	ref.gene	matrix.identifier	position	strand	core.match	matrix.match	sequence	factor.name
10450	PPIE	NM_001195007	V$FOXJ2_02	222	(-)	1	0.972	gtaaatATTATtgt	FOXJ2
10450	PPIE	NM_001195007	V$PAX6_01	282	(-)	0.792	0.812	ccacagtcataCTTAAaggaa	Pax-6
10450	PPIE	NM_001195007	V$OCT1_Q6	361	(-)	0.893	0.922	ataaTTTTCatgtgc	2016-10-01
10450	PPIE	NM_001195007	V$EVI1_04	373	(+)	0.763	0.841	tgctaagaaAATATa	Evi-1
10450	PPIE	NM_001195007	V$PAX4_01	477	(+)	0.986	0.831	tgggtTCAAGcgattctccag	Pax-4
10450	PPIE	NM_001195007	V$PAX4_01	599	(-)	0.979	0.869	gctctcgaactCCTGAcctca	Pax-4
10450	PPIE	NM_001195007	V$MYOGNF1_01	773	(-)	0.829	0.785	ggatggccaagcACCAGagtttatcgttt	myogenin
1677	DFFB	NM_001282669	V$PAX4_01	21	(-)	0.986	0.837	caggagaatcgCTTGAacccg	Pax-4
3399	ID3	NM_002167	V$HNF4_01	654	(-)	1	0.917	tagtgttCTTTGctcaaac	HNF-4
3399	ID3	NM_002167	V$EVI1_06	774	(+)	1	1	ACAAGataa	Evi-1
3399	ID3	NM_002167	V$CP2_01	947	(+)	0.987	0.992	gctcgaACCAG	CP2
5997	RGS2	NM_002923	V$ARP1_01	25	(+)	1	0.906	tgactCCTTGaactca	ARP-1
5997	RGS2	NM_002923	V$USF_Q6	176	(+)	0.987	0.983	gCCACGtgcc	USF
5997	RGS2	NM_002923	V$USF_C	177	(+)	1	1	cCACGTgc	USF
5997	RGS2	NM_002923	V$OCT1_Q6	197	(+)	1	0.895	aaaaatGCAAAccca	2016-10-01
5997	RGS2	NM_002923	V$COMP1_01	316	(-)	1	0.843	ccctgcccctgggCAATCaacgtt	COMP1
8349	HIST2H2BE	NM_003528	V$OCT1_Q6	923	(+)	0.888	0.911	accaatGGAAAtgaa	2016-10-01
8349	HIST2H2BE	NM_003528	V$OCT1_Q6	952	(-)	1	0.985	ctaaTTTGCataagg	2016-10-01
8349	HIST2H2BE	NM_003528	V$OCT_C	952	(+)	1	0.99	ctaaTTTGCataa	OCT-x
1677	DFFB	NM_004402	V$PAX4_01	21	(-)	0.986	0.837	caggagaatcgCTTGAacccg	Pax-4
10450	PPIE	NM_006112	V$FOXJ2_02	222	(-)	1	0.972	gtaaatATTATtgt	FOXJ2
10450	PPIE	NM_006112	V$PAX6_01	282	(-)	0.792	0.812	ccacagtcataCTTAAaggaa	Pax-6
10450	PPIE	NM_006112	V$OCT1_Q6	361	(-)	0.893	0.922	ataaTTTTCatgtgc	2016-10-01
10450	PPIE	NM_006112	V$EVI1_04	373	(+)	0.763	0.841	tgctaagaaAATATa	Evi-1
10450	PPIE	NM_006112	V$PAX4_01	477	(+)	0.986	0.831	tgggtTCAAGcgattctccag	Pax-4
10450	PPIE	NM_006112	V$PAX4_01	599	(-)	0.979	0.869	gctctcgaactCCTGAcctca	Pax-4
10450	PPIE	NM_006112	V$MYOGNF1_01	773	(-)	0.829	0.785	ggatggccaagcACCAGagtttatcgttt	myogenin
25909	AHCTF1	NM_015446	V$PAX4_01	182	(+)	0.977	0.876	cggctTCACGcgcaaggcact	Pax-4
25909	AHCTF1	NM_015446	V$STAF_02	191	(-)	1	0.931	gcgcaaggcactgTGGGActc	Staf
128240	APOA1BP	NM_144772	V$OCT1_Q6	270	(-)	1	0.891	tgtgTTTGCattctc	2016-10-01
128240	APOA1BP	NM_144772	V$PAX6_01	392	(+)	0.792	0.809	actatTTAAGgataattttat	Pax-6
128240	APOA1BP	NM_144772	V$HLF_01	746	(+)	1	0.936	GTTACaaaat	HLF
128240	APOA1BP	NM_144772	V$CMYB_01	768	(+)	1	0.988	tcaaagggccGTTGGgag	c-Myb
10450	PPIE	NM_203456	V$FOXJ2_02	222	(-)	1	0.972	gtaaatATTATtgt	FOXJ2
10450	PPIE	NM_203456	V$PAX6_01	282	(-)	0.792	0.812	ccacagtcataCTTAAaggaa	Pax-6
10450	PPIE	NM_203456	V$OCT1_Q6	361	(-)	0.893	0.922	ataaTTTTCatgtgc	2016-10-01
10450	PPIE	NM_203456	V$EVI1_04	373	(+)	0.763	0.841	tgctaagaaAATATa	Evi-1
10450	PPIE	NM_203456	V$PAX4_01	477	(+)	0.986	0.831	tgggtTCAAGcgattctccag	Pax-4
10450	PPIE	NM_203456	V$PAX4_01	599	(-)	0.979	0.869	gctctcgaactCCTGAcctca	Pax-4
10450	PPIE	NM_203456	V$MYOGNF1_01	773	(-)	0.829	0.785	ggatggccaagcACCAGagtttatcgttt	myogenin
10450	PPIE	NR_036543	V$FOXJ2_02	222	(-)	1	0.972	gtaaatATTATtgt	FOXJ2
10450	PPIE	NR_036543	V$PAX6_01	282	(-)	0.792	0.812	ccacagtcataCTTAAaggaa	Pax-6
10450	PPIE	NR_036543	V$OCT1_Q6	361	(-)	0.893	0.922	ataaTTTTCatgtgc	2016-10-01
10450	PPIE	NR_036543	V$EVI1_04	373	(+)	0.763	0.841	tgctaagaaAATATa	Evi-1
10450	PPIE	NR_036543	V$PAX4_01	477	(+)	0.986	0.831	tgggtTCAAGcgattctccag	Pax-4
10450	PPIE	NR_036543	V$PAX4_01	599	(-)	0.979	0.869	gctctcgaactCCTGAcctca	Pax-4
10450	PPIE	NR_036543	V$MYOGNF1_01	773	(-)	0.829	0.785	ggatggccaagcACCAGagtttatcgttt	myogenin
10450	PPIE	NR_036544	V$FOXJ2_02	222	(-)	1	0.972	gtaaatATTATtgt	FOXJ2
10450	PPIE	NR_036544	V$PAX6_01	282	(-)	0.792	0.812	ccacagtcataCTTAAaggaa	Pax-6
10450	PPIE	NR_036544	V$OCT1_Q6	361	(-)	0.893	0.922	ataaTTTTCatgtgc	2016-10-01
10450	PPIE	NR_036544	V$EVI1_04	373	(+)	0.763	0.841	tgctaagaaAATATa	Evi-1
10450	PPIE	NR_036544	V$PAX4_01	477	(+)	0.986	0.831	tgggtTCAAGcgattctccag	Pax-4
10450	PPIE	NR_036544	V$PAX4_01	599	(-)	0.979	0.869	gctctcgaactCCTGAcctca	Pax-4
10450	PPIE	NR_036544	V$MYOGNF1_01	773	(-)	0.829	0.785	ggatggccaagcACCAGagtttatcgttt	myogenin
1677	DFFB	NR_104222	V$PAX4_01	21	(-)	0.986	0.837	caggagaatcgCTTGAacccg	Pax-4
118429	ANTXR2	NM_001145794	V$AP1_Q4	39	(-)	1	0.994	tgttAGTCAct	AP-1
118429	ANTXR2	NM_001145794	V$FOXJ2_02	69	(+)	0.948	0.965	atcACAATatttta	FOXJ2
118429	ANTXR2	NM_001145794	V$EVI1_06	201	(-)	1	1	ttatCTTGT	Evi-1
118429	ANTXR2	NM_001145794	V$ELK1_01	764	(+)	1	0.948	aaaagaGGAAGttcat	Elk-1
118429	ANTXR2	NM_001145794	V$PAX4_01	809	(+)	0.881	0.844	tggagTGAGGagtgaggaggc	Pax-4
118429	ANTXR2	NM_001286780	V$AP1_Q4	188	(-)	1	0.994	tgttAGTCAct	AP-1
118429	ANTXR2	NM_001286780	V$FOXJ2_02	218	(+)	0.948	0.965	atcACAATatttta	FOXJ2
118429	ANTXR2	NM_001286780	V$EVI1_06	350	(-)	1	1	ttatCTTGT	Evi-1
118429	ANTXR2	NM_001286780	V$ELK1_01	913	(+)	1	0.948	aaaagaGGAAGttcat	Elk-1
118429	ANTXR2	NM_001286780	V$PAX4_01	958	(+)	0.881	0.844	tggagTGAGGagtgaggaggc	Pax-4
118429	ANTXR2	NM_001286781	V$AP1_Q4	39	(-)	1	0.994	tgttAGTCAct	AP-1
118429	ANTXR2	NM_001286781	V$FOXJ2_02	69	(+)	0.948	0.965	atcACAATatttta	FOXJ2
118429	ANTXR2	NM_001286781	V$EVI1_06	201	(-)	1	1	ttatCTTGT	Evi-1
118429	ANTXR2	NM_001286781	V$ELK1_01	764	(+)	1	0.948	aaaagaGGAAGttcat	Elk-1
118429	ANTXR2	NM_001286781	V$PAX4_01	809	(+)	0.881	0.844	tggagTGAGGagtgaggaggc	Pax-4
118429	ANTXR2	NM_058172	V$AP1_Q4	39	(-)	1	0.994	tgttAGTCAct	AP-1
118429	ANTXR2	NM_058172	V$FOXJ2_02	69	(+)	0.948	0.965	atcACAATatttta	FOXJ2
118429	ANTXR2	NM_058172	V$EVI1_06	201	(-)	1	1	ttatCTTGT	Evi-1
118429	ANTXR2	NM_058172	V$ELK1_01	764	(+)	1	0.948	aaaagaGGAAGttcat	Elk-1
118429	ANTXR2	NM_058172	V$PAX4_01	809	(+)	0.881	0.844	tggagTGAGGagtgaggaggc	Pax-4
1843	DUSP1	NM_004417	V$OCT1_Q6	528	(+)	1	0.891	gagtatGCAAAagca	2016-10-01
1843	DUSP1	NM_004417	V$ELK1_01	539	(+)	1	0.931	agcacaGGAAGcccct	Elk-1
1843	DUSP1	NM_004417	V$CREBP1_Q2	879	(+)	1	0.987	ggTGACGtcacc	CRE-BP1
1843	DUSP1	NM_004417	V$CREBP1_Q2	879	(-)	1	0.987	ggtgaCGTCAcc	CRE-BP1
1843	DUSP1	NM_004417	V$CREB_01	881	(+)	1	1	TGACGtca	CREB
1843	DUSP1	NM_004417	V$CREB_01	881	(-)	1	1	tgaCGTCA	CREB
1843	DUSP1	NM_004417	V$CREBP1CJUN_01	881	(+)	1	1	tGACGTca	CRE-BP1/c-Jun
1843	DUSP1	NM_004417	V$CREBP1CJUN_01	881	(-)	1	1	tgACGTCa	CRE-BP1/c-Jun
1843	DUSP1	NM_004417	V$USF_Q6	896	(+)	1	0.973	gTCACGtgat	USF
1843	DUSP1	NM_004417	V$USF_Q6	896	(-)	1	0.971	gtcaCGTGAt	USF
1843	DUSP1	NM_004417	V$SREBP1_01	896	(-)	1	1	gtcACGTGatc	SREBP-1
4082	MARCKS	NM_002356	V$CDPCR1_01	87	(-)	0.91	0.924	acgaTCCATa	CDP
4082	MARCKS	NM_002356	V$OCT1_Q6	375	(-)	1	0.899	cgctTTTGCattttc	2016-10-01
4082	MARCKS	NM_002356	V$HNF1_C	745	(+)	1	0.912	tGTTAAttaattccaaa	HNF-1
4082	MARCKS	NM_002356	V$CAAT_01	766	(+)	1	0.989	gcaagCCAATca	CCAAT
4082	MARCKS	NM_002356	V$NKX61_01	825	(+)	1	0.989	tttTTAATtgatt	NKX6-1
4082	MARCKS	NM_002356	V$SOX9_B1	902	(-)	1	0.993	ctccATTGTtcgcc	SOX-9
4082	MARCKS	NM_002356	V$BARBIE_01	932	(-)	1	0.963	ccccctGCTTTgtgt	Barbie
4082	MARCKS	NM_002356	V$VMAF_01	974	(-)	1	0.899	gggggccgcgTCAGCgccc	v-Maf
136319	MTPN	NM_145808	V$FOXD3_01	74	(-)	1	0.95	aactaAACAAtt	FOXD3
136319	MTPN	NM_145808	V$NKX25_01	315	(+)	1	1	tcAAGTG	Nkx2-5
136319	MTPN	NM_145808	V$HNF3B_01	408	(-)	1	0.963	aaaacAAACAgtaaa	HNF-3beta
136319	MTPN	NM_145808	V$FOXD3_01	409	(-)	0.936	0.952	aaacaAACAGta	FOXD3
10838	ZNF275	NM_001080485	V$OCT1_Q6	277	(+)	0.909	0.899	gggaatGTAAAttgc	2016-10-01
10838	ZNF275	NM_001080485	V$OCT1_02	416	(-)	0.992	0.994	tacatGAATAttcat	2016-10-01
10838	ZNF275	NM_001080485	V$OCT1_02	419	(+)	0.992	0.992	atgaaTATTCatagt	2016-10-01
10838	ZNF275	NM_001080485	V$HAND1E47_01	588	(-)	1	0.97	gaatCCAGAcacacaa	Hand1/E47
10838	ZNF275	NM_001080485	V$PAX4_01	662	(-)	0.888	0.837	agttcccgaccCTTCActccc	Pax-4
8270	LAGE3	NM_006014	V$HAND1E47_01	87	(+)	1	0.968	ggcggggTCTGGctct	Hand1/E47
8270	LAGE3	NM_006014	V$PAX6_01	127	(+)	1	0.804	ggcgaTCACGgctaactgcag	Pax-6
8270	LAGE3	NM_006014	V$NKX25_01	446	(+)	1	1	tcAAGTG	Nkx2-5
8270	LAGE3	NM_006014	V$OCT1_Q6	520	(-)	0.893	0.899	ggcaTTTTCatactc	2016-10-01
329	BIRC2	NM_001166	V$FREAC4_01	526	(-)	1	0.989	caattGTTTActtaag	Freac-4
329	BIRC2	NM_001166	V$FOXD3_01	527	(+)	1	0.959	aaTTGTTtactt	FOXD3
329	BIRC2	NM_001166	V$PAX4_01	849	(-)	0.977	0.833	agggccgacccCGTGActccc	Pax-4
329	BIRC2	NM_001256163	V$FREAC4_01	334	(-)	1	0.989	caattGTTTActtaag	Freac-4
329	BIRC2	NM_001256163	V$FOXD3_01	335	(+)	1	0.959	aaTTGTTtactt	FOXD3
329	BIRC2	NM_001256163	V$PAX4_01	657	(-)	0.977	0.833	agggccgacccCGTGActccc	Pax-4
329	BIRC2	NM_001256163	V$CREB_01	834	(+)	1	1	TGACGtca	CREB
329	BIRC2	NM_001256163	V$CREB_01	834	(-)	1	1	tgaCGTCA	CREB
329	BIRC2	NM_001256163	V$CREBP1CJUN_01	834	(+)	1	1	tGACGTca	CRE-BP1/c-Jun
329	BIRC2	NM_001256163	V$CREBP1CJUN_01	834	(-)	1	1	tgACGTCa	CRE-BP1/c-Jun
329	BIRC2	NM_001256166	V$FREAC4_01	526	(-)	1	0.989	caattGTTTActtaag	Freac-4
329	BIRC2	NM_001256166	V$FOXD3_01	527	(+)	1	0.959	aaTTGTTtactt	FOXD3
329	BIRC2	NM_001256166	V$PAX4_01	849	(-)	0.977	0.833	agggccgacccCGTGActccc	Pax-4
353	APRT	NM_000485	V$CDPCR1_01	870	(+)	1	0.979	aATCGAtggc	CDP
353	APRT	NM_000485	V$ELK1_02	906	(-)	1	0.983	aggcTTCCGgcgac	Elk-1
353	APRT	NM_001030018	V$CDPCR1_01	870	(+)	1	0.979	aATCGAtggc	CDP
353	APRT	NM_001030018	V$ELK1_02	906	(-)	1	0.983	aggcTTCCGgcgac	Elk-1
79077	DCTPP1	NM_024096	V$E2F_02	725	(+)	1	1	ttTGGCGc	E2F
79077	DCTPP1	NM_024096	V$PAX4_01	750	(+)	0.879	0.836	cgaagTGACGcgcctgcgctt	Pax-4
3384	ICAM2	NM_000873	V$PAX4_01	428	(+)	0.979	0.876	tgaggTCAGGagttcaagacc	Pax-4
3384	ICAM2	NM_000873	V$PAX4_01	833	(-)	1	0.887	tgtctcccaggCATGActcca	Pax-4
3384	ICAM2	NM_001099786	V$FOXD3_01	4	(-)	1	0.966	aaacaAACAAac	FOXD3
3384	ICAM2	NM_001099786	V$FOXD3_01	8	(-)	1	0.966	aaacaAACAAac	FOXD3
3384	ICAM2	NM_001099786	V$FOXD3_01	12	(-)	1	0.966	aaacaAACAAac	FOXD3
3384	ICAM2	NM_001099786	V$PAX4_01	324	(+)	0.986	0.844	tgagcTCAAGagtttgagacc	Pax-4
3384	ICAM2	NM_001099786	V$NKX25_01	457	(-)	1	1	CACTTga	Nkx2-5
3384	ICAM2	NM_001099786	V$PAX4_01	461	(+)	0.979	0.846	tgagcTCAGGggtcagaggtt	Pax-4
3384	ICAM2	NM_001099786	V$NKX25_01	627	(-)	1	1	CACTTga	Nkx2-5
3384	ICAM2	NM_001099786	V$PAX4_01	631	(+)	0.979	0.878	tgaggTCAGGagttcgagacc	Pax-4
3384	ICAM2	NM_001099786	V$SREBP1_01	759	(+)	1	0.991	aatCACGTgaa	SREBP-1
3384	ICAM2	NM_001099786	V$AP1_Q2	824	(+)	1	0.995	ggTGACTgaga	AP-1
3384	ICAM2	NM_001099786	V$AP1_Q4	824	(+)	1	0.99	ggTGACTgaga	AP-1
3384	ICAM2	NM_001099786	V$ELK1_01	960	(+)	1	0.94	ggcacaGGAAGcacgt	Elk-1
3384	ICAM2	NM_001099787	V$FOXD3_01	4	(-)	1	0.966	aaacaAACAAac	FOXD3
3384	ICAM2	NM_001099787	V$FOXD3_01	8	(-)	1	0.966	aaacaAACAAac	FOXD3
3384	ICAM2	NM_001099787	V$FOXD3_01	12	(-)	1	0.966	aaacaAACAAac	FOXD3
3384	ICAM2	NM_001099787	V$PAX4_01	324	(+)	0.986	0.844	tgagcTCAAGagtttgagacc	Pax-4
3384	ICAM2	NM_001099787	V$NKX25_01	457	(-)	1	1	CACTTga	Nkx2-5
3384	ICAM2	NM_001099787	V$PAX4_01	461	(+)	0.979	0.846	tgagcTCAGGggtcagaggtt	Pax-4
3384	ICAM2	NM_001099787	V$NKX25_01	627	(-)	1	1	CACTTga	Nkx2-5
3384	ICAM2	NM_001099787	V$PAX4_01	631	(+)	0.979	0.878	tgaggTCAGGagttcgagacc	Pax-4
3384	ICAM2	NM_001099787	V$SREBP1_01	759	(+)	1	0.991	aatCACGTgaa	SREBP-1
3384	ICAM2	NM_001099787	V$AP1_Q2	824	(+)	1	0.995	ggTGACTgaga	AP-1
3384	ICAM2	NM_001099787	V$AP1_Q4	824	(+)	1	0.99	ggTGACTgaga	AP-1
3384	ICAM2	NM_001099787	V$ELK1_01	960	(+)	1	0.94	ggcacaGGAAGcacgt	Elk-1
3384	ICAM2	NM_001099788	V$FOXD3_01	4	(-)	1	0.966	aaacaAACAAac	FOXD3
3384	ICAM2	NM_001099788	V$FOXD3_01	8	(-)	1	0.966	aaacaAACAAac	FOXD3
3384	ICAM2	NM_001099788	V$FOXD3_01	12	(-)	1	0.966	aaacaAACAAac	FOXD3
3384	ICAM2	NM_001099788	V$PAX4_01	324	(+)	0.986	0.844	tgagcTCAAGagtttgagacc	Pax-4
3384	ICAM2	NM_001099788	V$NKX25_01	457	(-)	1	1	CACTTga	Nkx2-5
3384	ICAM2	NM_001099788	V$PAX4_01	461	(+)	0.979	0.846	tgagcTCAGGggtcagaggtt	Pax-4
3384	ICAM2	NM_001099788	V$NKX25_01	627	(-)	1	1	CACTTga	Nkx2-5
3384	ICAM2	NM_001099788	V$PAX4_01	631	(+)	0.979	0.878	tgaggTCAGGagttcgagacc	Pax-4
3384	ICAM2	NM_001099788	V$SREBP1_01	759	(+)	1	0.991	aatCACGTgaa	SREBP-1
3384	ICAM2	NM_001099788	V$AP1_Q2	824	(+)	1	0.995	ggTGACTgaga	AP-1
3384	ICAM2	NM_001099788	V$AP1_Q4	824	(+)	1	0.99	ggTGACTgaga	AP-1
3384	ICAM2	NM_001099788	V$ELK1_01	960	(+)	1	0.94	ggcacaGGAAGcacgt	Elk-1
3384	ICAM2	NM_001099789	V$FOXD3_01	4	(-)	1	0.966	aaacaAACAAac	FOXD3
3384	ICAM2	NM_001099789	V$FOXD3_01	8	(-)	1	0.966	aaacaAACAAac	FOXD3
3384	ICAM2	NM_001099789	V$FOXD3_01	12	(-)	1	0.966	aaacaAACAAac	FOXD3
3384	ICAM2	NM_001099789	V$PAX4_01	324	(+)	0.986	0.844	tgagcTCAAGagtttgagacc	Pax-4
3384	ICAM2	NM_001099789	V$NKX25_01	457	(-)	1	1	CACTTga	Nkx2-5
3384	ICAM2	NM_001099789	V$PAX4_01	461	(+)	0.979	0.846	tgagcTCAGGggtcagaggtt	Pax-4
3384	ICAM2	NM_001099789	V$NKX25_01	627	(-)	1	1	CACTTga	Nkx2-5
3384	ICAM2	NM_001099789	V$PAX4_01	631	(+)	0.979	0.878	tgaggTCAGGagttcgagacc	Pax-4
3384	ICAM2	NM_001099789	V$SREBP1_01	759	(+)	1	0.991	aatCACGTgaa	SREBP-1
3384	ICAM2	NM_001099789	V$AP1_Q2	824	(+)	1	0.995	ggTGACTgaga	AP-1
3384	ICAM2	NM_001099789	V$AP1_Q4	824	(+)	1	0.99	ggTGACTgaga	AP-1
3384	ICAM2	NM_001099789	V$ELK1_01	960	(+)	1	0.94	ggcacaGGAAGcacgt	Elk-1
728	C5AR1	NM_001736	V$PAX4_01	143	(-)	0.979	0.875	cgtcttgaactCCTGAcctca	Pax-4
728	C5AR1	NM_001736	V$NKX25_01	161	(+)	1	1	tcAAGTG	Nkx2-5
728	C5AR1	NM_001736	V$HNF4_01	390	(-)	0.883	0.897	tcctgagCTTTTgcccaga	HNF-4
728	C5AR1	NM_001736	V$PAX4_01	511	(+)	0.979	0.84	tgagcTCAGGagtttgagtcc	Pax-4
7693	ZNF134	NM_003435	V$MYOGNF1_01	608	(+)	1	0.774	tcgcagtaccatTTGGCctttgcccagcg	myogenin
7693	ZNF134	NM_003435	V$HNF4_01	618	(-)	1	0.963	atttggcCTTTGcccagcg	HNF-4
7693	ZNF134	NM_003435	V$COMP1_01	677	(+)	0.914	0.813	gaactgCATTGcccagaaacctgt	COMP1
7693	ZNF134	NM_003435	V$ELK1_01	759	(-)	1	0.955	cgggaCTTCCggtatc	Elk-1
7693	ZNF134	NM_003435	V$ELK1_02	761	(-)	1	0.993	ggacTTCCGgtatc	Elk-1
7693	ZNF134	NM_003435	V$CETS1P54_01	762	(-)	1	1	gactTCCGGt	c-Ets-1(p54)

## Sheet: reduced
gene.id	symbol	factor.name	binding site number
10450	PPIE	Evi-1	5
10450	PPIE	FOXJ2	5
10450	PPIE	myogenin	5
10450	PPIE	2016-10-01	5
10450	PPIE	Pax-4	10
10450	PPIE	Pax-6	5
10838	ZNF275	Hand1/E47	1
10838	ZNF275	2016-10-01	3
10838	ZNF275	Pax-4	1
118429	ANTXR2	AP-1	4
118429	ANTXR2	Elk-1	4
118429	ANTXR2	Evi-1	4
118429	ANTXR2	FOXJ2	4
118429	ANTXR2	Pax-4	4
128240	APOA1BP	c-Myb	1
128240	APOA1BP	HLF	1
128240	APOA1BP	2016-10-01	1
128240	APOA1BP	Pax-6	1
136319	MTPN	FOXD3	2
136319	MTPN	HNF-3beta	1
136319	MTPN	Nkx2-5	1
1677	DFFB	Pax-4	3
1843	DUSP1	CREB	2
1843	DUSP1	CRE-BP1	2
1843	DUSP1	CRE-BP1/c-Jun	2
1843	DUSP1	Elk-1	1
1843	DUSP1	2016-10-01	1
1843	DUSP1	SREBP-1	1
1843	DUSP1	USF	2
25909	AHCTF1	Pax-4	1
25909	AHCTF1	Staf	1
329	BIRC2	CREB	2
329	BIRC2	CRE-BP1/c-Jun	2
329	BIRC2	FOXD3	3
329	BIRC2	Freac-4	3
329	BIRC2	Pax-4	3
3384	ICAM2	AP-1	8
3384	ICAM2	Elk-1	4
3384	ICAM2	FOXD3	12
3384	ICAM2	Nkx2-5	8
3384	ICAM2	Pax-4	14
3384	ICAM2	SREBP-1	4
3399	ID3	CP2	1
3399	ID3	Evi-1	1
3399	ID3	HNF-4	1
353	APRT	CDP	2
353	APRT	Elk-1	2
4082	MARCKS	Barbie	1
4082	MARCKS	CCAAT	1
4082	MARCKS	CDP	1
4082	MARCKS	HNF-1	1
4082	MARCKS	NKX6-1	1
4082	MARCKS	2016-10-01	1
4082	MARCKS	SOX-9	1
4082	MARCKS	v-Maf	1
5997	RGS2	ARP-1	1
5997	RGS2	COMP1	1
5997	RGS2	2016-10-01	1
5997	RGS2	USF	2
728	C5AR1	HNF-4	1
728	C5AR1	Nkx2-5	1
728	C5AR1	Pax-4	2
7693	ZNF134	c-Ets-1(p54)	1
7693	ZNF134	COMP1	1
7693	ZNF134	Elk-1	2
7693	ZNF134	HNF-4	1
7693	ZNF134	myogenin	1
79077	DCTPP1	E2F	1
79077	DCTPP1	Pax-4	1
8270	LAGE3	Hand1/E47	1
8270	LAGE3	Nkx2-5	1
8270	LAGE3	2016-10-01	1
8270	LAGE3	Pax-6	1
8349	HIST2H2BE	2016-10-01	2
8349	HIST2H2BE	OCT-x	1
